# Supplementary material for: Interaction between anemia and hyperuricemia in the risk of all-cause mortality in patients with chronic kidney disease
Source: Front Endocrinol (Lausanne). 2024 Mar 22;15:1286206. doi: 10.3389/fendo.2024.1286206 (PMC10998448; doi:10.3389/fendo.2024.1286206)
Supplement: Supplementary file 1 [file DataSheet_1.xlsx]

## Sheet: Sheet1
SEQN	SDMVSTRA	SDMVPSU	WTMEC2YR	Age	Gender	Race	Education_level	Marital_status	Pir	Smoking_consumption	Smoking	Drinking_consumption	Drinking	Alcohol	Physical	Hypertension	Dyslipidemia	CVD	Diabetes	Cancer	Diuretics	ACEI	BMI	EGFR	UACR	UACR_1	WBC	Lymphocyte_count	Neutrophil_count	Platelet_count	Energy	Protein	Carbohydrate	Total_fat	Sodium	Potassium	VitaminD	Iron	Hemoglobin	UA	Serum_VD	Serum_sodium	Sodium_blood	Serum_potassium	Potassium_blood	Med_score1	Transferrin_Saturation	Ferritin	Protein_supply_ratio
51643	75	2	40755.2	42	Female	Black	High_school_graduate_or_below	Married	2.35	Never_smoking	No	Never_drinking	No	Never_drinking	Unknown	Yes	Yes	Yes	Yes	No	No	No	39.9	35.7884	69.5	69.5	11.2	1.9	8.5	233	2090	34.95	436.86	27.02	1940	1224	26	15.82	11.3	2.7	97.9	Hyponatremia	127	Hypokalemia	3.9	3	Unknown	<=100	6.689
51654	86	2	55670.4	66	Male	White	Some_college_or_above	Married	2.2	Former_smoking	Yes	Median_drinking	Yes	Light_drinking	>=450	Yes	Yes	Yes	No	No	Yes	Yes	23.67	49.3796	4.46	4.46281	7	1.8	4.2	375	3491	109.13	593.49	86.73	6783	4693	29.7	48.49	12.3	7.5	120	Normal	139	Normal	4.6	7	Unknown	Unknown	12.5042
51657	76	1	17242.7	54	Male	White	High_school_graduate_or_below	Married	2.2	Never_smoking	No	High_drinking	Yes	Excessive_drinking	>=450	Yes	Yes	No	No	No	No	No	26.03	55.1496	1.5	1.50376	5.6	2.2	2.7	208	1455	63.17	129.42	23.91	2299	1955	0.6	7.63	14.9	9.3	123	Normal	143	Hypokalemia	3.8	3	Unknown	Unknown	17.3663
51663	77	2	14104.6	18	Female	Others	Unknown	Unknown	0.78	Unknown	Unknown	Unknown	Unknown	Never_drinking	>=450	No	No	No	No	Unknown	No	No	24.82	146.459	43.82	43.8202	6.3	1.4	4.1	235	1313	86.99	99.07	63.54	2582	1573	8.8	17.87	12.5	4.3	97.7	Normal	140	Hypokalemia	3.8	3	Unknown	<=100	26.5011
51668	84	1	13372.6	70	Female	Black	High_school_graduate_or_below	No_married	0.49	Continuous_smoking	Yes	High_drinking	Yes	Excessive_drinking	<450	Yes	No	Yes	Yes	Yes	No	No	40.11	68.9062	33.08	33.0769	6.2	1.6	3.9	138	2298	89.85	263.94	67.97	4641	2732	1.6	9.72	14.8	6	35.7	Normal	140	Hypokalemia	3.6	1	Unknown	Unknown	15.6397
51675	84	1	23251.4	80	Female	White	High_school_graduate_or_below	Married	1.72	Never_smoking	No	Unknown	Unknown	Never_drinking	>=450	Yes	Yes	No	No	No	No	Yes	19.43	46.3697	7.01	7.00935	4	1.2	2.4	144	850.5	21.5	107.08	38	1749	1154	2.7	6.87	13	4.9	101	Normal	141	Hypokalemia	3.8	5	Unknown	Unknown	10.1117
51707	85	1	20396.8	64	Female	Others	High_school_graduate_or_below	No_married	0.69	Never_smoking	No	Never_drinking	No	Never_drinking	<450	Yes	Yes	Yes	Yes	No	No	No	27.18	108.54	43	43	4.1	2.1	1.5	218	518	15.75	108.73	2.76	2378	1077	0	25.65	13.6	4.5	89.3	Normal	139	Hypokalemia	3.9	7	Unknown	Unknown	12.1622
51711	85	1	19913.8	59	Female	Others	High_school_graduate_or_below	No_married	1.37	Never_smoking	No	Unknown	Unknown	Never_drinking	Unknown	Yes	Yes	Yes	Yes	No	No	No	25.79	115.303	32.35	32.3529	6.6	2.5	3.3	203	1843	64.98	322.79	38.32	4428	2553	3.9	22.27	12.1	5	51.7	Normal	142	Hypokalemia	3.9	13	Unknown	Unknown	14.1031
51730	86	1	18766.1	68	Male	Others	High_school_graduate_or_below	Married	0.25	Never_smoking	No	Never_drinking	No	Never_drinking	<450	No	Yes	Yes	Yes	No	No	No	23.97	99.3411	49.2	49.2	5.7	2.2	2.8	281	1640	91.56	178.5	68.79	3497	2124	4.2	21.19	15.4	4.6	64.6	Normal	141	Hypokalemia	3.6	8	Unknown	Unknown	22.3317
51741	83	2	33511.3	21	Female	Black	Some_college_or_above	No_married	2.04	Continuous_smoking	Yes	Median_drinking	Yes	Never_drinking	<450	No	No	No	No	No	No	No	37.33	153.971	113.67	113.673	9.8	2.7	6	242	2246	89.49	255.85	98.02	4225	2190	29.7	9.06	14.1	5.7	38.7	Normal	138	Hypokalemia	3.6	6	Unknown	<=100	15.9377
51747	86	3	6807.55	77	Male	Others	High_school_graduate_or_below	Married	2.06	Former_smoking	Yes	Unknown	Yes	Never_drinking	Unknown	Yes	Yes	Yes	Yes	No	No	No	43.65	71.4525	83.16	83.1633	7.4	1.9	4.7	200	2048	125.67	225.81	73.41	3709	3206	5.4	14.22	12.3	6	44.1	Hyponatremia	134	Normal	4.5	7	Unknown	Unknown	24.5449
51783	81	1	21277.2	42	Male	Others	High_school_graduate_or_below	No_married	0.76	Former_smoking	Yes	Low_drinking	Yes	Never_drinking	>=450	Yes	Yes	No	Yes	No	No	No	27.49	43.8975	13787.9	13787.9	8.1	3.6	3.9	324	2417	88.67	288.08	105.91	4331	2668	4	20.97	13.1	5.5	10.8	Normal	137	Hypokalemia	3.7	7	Unknown	Unknown	14.6744
51795	84	2	23132.2	32	Female	Black	Some_college_or_above	No_married	2.27	Continuous_smoking	Yes	Low_drinking	Yes	Never_drinking	>=450	No	No	No	No	No	No	No	22.74	105.62	30.88	30.8759	8.6	3.8	3.9	264	2324	78.15	327.3	82.27	3011	1920	0.3	11.42	14.1	3.1	22.5	Normal	140	Hypokalemia	3.6	5	Unknown	<=100	13.4509
51804	77	1	16676	80	Male	White	High_school_graduate_or_below	Married	2.87	Continuous_smoking	Yes	Never_drinking	No	Never_drinking	>=450	Yes	No	Yes	No	Yes	No	Yes	17.87	46.8767	102.38	102.381	7.7	2	4.8	119	1843	70.63	270.73	55.13	2711	3030	8.5	27.03	14	5.3	102	Normal	141	Normal	4.6	5	Unknown	Unknown	15.3294
51805	78	1	27466.7	42	Female	Black	Some_college_or_above	No_married	2.06	Never_smoking	No	Never_drinking	No	Never_drinking	Unknown	No	No	No	No	No	No	No	26.78	132.853	169.29	169.293	7.8	2.1	4.6	266	2583	130.93	332.87	83.33	3754	4498	45	44.44	11.8	3.9	41	Normal	141	Hypokalemia	3.4	5	Unknown	<=100	20.2756
51807	82	2	14387	78	Male	Others	Some_college_or_above	No_married	2.54912	Never_smoking	No	Never_drinking	No	Never_drinking	>=450	Yes	Yes	No	No	No	No	No	34.24	59.609	3.43	3.43434	6.6	2.4	3.4	277	1195	60.96	126.68	48.12	1929	2018	21.2	8.26	14.9	7.5	78.6	Normal	140	Normal	4.4	1	Unknown	Unknown	20.405
51819	85	1	20194.7	80	Male	White	High_school_graduate_or_below	Married	3.6	Never_smoking	No	Unknown	Yes	Never_drinking	Unknown	Yes	Yes	No	Yes	No	No	Yes	34.04	75.2172	212.62	212.621	9.9	2.5	6.4	275	2185.5	98.49	245.86	91.44	2292	3410	44.4	18.24	14.9	5.2	85.3	Normal	136	Normal	4.8	3	Unknown	Unknown	18.0261
51834	75	1	7261.7	66	Female	Others	High_school_graduate_or_below	No_married	0.63	Former_smoking	Yes	Never_drinking	No	Never_drinking	<450	Yes	Yes	Yes	Yes	No	No	Yes	22.83	104.539	2310.53	2310.53	6.8	1.6	4.6	238	1925	119.7	230.34	58.57	3803	3189	4.6	18.12	14.3	3.6	69.8	Hyponatremia	134	Normal	4.3	7	Unknown	Unknown	24.8727
51836	82	1	20266.3	51	Male	Black	Some_college_or_above	Married	2.75	Former_smoking	Yes	Median_drinking	Yes	Light_drinking	Unknown	Yes	Yes	No	No	No	No	No	26.52	10.527	143.23	143.229	8.5	2	5.2	193	2705	105.14	362.49	83.76	5196	3562	1.5	21.01	13.3	5.1	75.5	Normal	140	Hyperkalemia	5	7	Unknown	Unknown	15.5475
51867	85	1	57097.5	35	Female	White	Some_college_or_above	Married	5	Never_smoking	No	Median_drinking	Yes	Light_drinking	>=450	No	No	No	No	No	No	No	21.02	109.301	36.19	36.1905	6.4	1.8	3.9	138	1478	73.39	175.44	48.39	2810	2519	13.6	42.07	13.1	5.2	85.8	Normal	139	Hypokalemia	3.7	6	Unknown	<=100	19.862
51885	86	1	20257.2	43	Male	Others	High_school_graduate_or_below	No_married	2.18	Never_smoking	No	High_drinking	Yes	Never_drinking	>=450	Yes	Yes	No	Yes	No	No	Yes	22.14	103.062	67.68	67.6786	7.1	2.2	4.4	251	1834	95.78	211.05	66.57	5512	2237	15.8	12.45	15.2	3.3	72.5	Normal	137	Normal	4.4	3	Unknown	Unknown	20.8899
51908	82	2	16306.2	43	Female	Others	Some_college_or_above	No_married	0.98	Former_smoking	Yes	Never_drinking	No	Never_drinking	Unknown	No	No	No	No	No	No	No	39.55	127.365	36.71	36.7089	6.7	2	4	272	1182	45.45	163.41	39.52	2587	1159	1.4	6.03	12.7	7	42.1	Normal	142	Normal	4.1	3	Unknown	>100	15.3807
51928	86	1	22204.7	62	Female	Others	Some_college_or_above	Married	0.25	Never_smoking	No	Never_drinking	No	Never_drinking	<450	Yes	No	No	No	No	No	No	20.76	75.4483	345.12	345.122	4.1	1.5	2.1	182	1952	103.73	237.38	65.4	5727	3160	3.5	15.69	12.3	7.1	35.1	Normal	142	Normal	4.1	3	Unknown	Unknown	21.2561
51929	81	2	35776.7	80	Female	White	Some_college_or_above	Married	3.43	Never_smoking	No	Never_drinking	No	Never_drinking	>=450	Yes	Yes	Yes	No	Yes	No	No	22.73	58.1119	4.71	4.70588	5.6	1.9	3	205	778	32.19	124.76	17.42	2230	1679	39.3	6.9	13.4	5.4	130	Normal	144	Normal	4.3	4	Unknown	Unknown	16.5501
51933	77	2	103268	54	Male	White	High_school_graduate_or_below	No_married	3.69	Continuous_smoking	Yes	Unknown	Yes	Never_drinking	>=450	Yes	Yes	No	No	No	No	No	35.82	101.8	880.3	880.303	6.7	1.6	4.6	212	1907	90.94	286.33	50.43	3642	4818	9.6	18.21	17.7	8.2	62	Normal	141	Hypokalemia	3.9	9	Unknown	Unknown	19.075
51975	80	2	20432.4	57	Male	White	Some_college_or_above	Married	0.3	Former_smoking	Yes	Unknown	Yes	Never_drinking	>=450	Yes	Yes	Yes	No	No	No	No	31.88	83.0601	558.15	558.15	4.7	1.7	2.1	388	2318	100.65	233.58	111.64	3554	3005	23.2	21.95	13.9	6.1	61.2	Normal	143	Normal	4.2	8	Unknown	Unknown	17.3684
51982	75	2	27020.8	46	Male	Others	High_school_graduate_or_below	Married	0	Continuous_smoking	Yes	High_drinking	Yes	Excessive_drinking	Unknown	Yes	Yes	No	No	No	No	No	22.89	105.521	76.99	76.9912	10.1	1.1	8.3	133	2482	72.05	221.56	15.2	3925	3252	1.6	6.81	15.4	6.7	34.9	Normal	139	Hypokalemia	4	4	Unknown	Unknown	11.6116
51993	84	1	26152.3	49	Female	Black	Some_college_or_above	Married	3.4	Never_smoking	No	Unknown	Unknown	Light_drinking	>=450	Yes	Yes	No	No	No	Yes	Yes	46.13	139.777	40.24	40.2439	6.5	1.9	4	325	3978	120.19	565.02	136.93	6084.3	3055	2.1	20.26	11	4.5	28.1	Normal	136	Hypokalemia	3.7	8	Unknown	<=100	12.0855
52029	78	2	21420.3	43	Female	Others	High_school_graduate_or_below	Married	1.45184	Never_smoking	No	Unknown	Unknown	Never_drinking	<450	Yes	Yes	No	No	No	No	No	31.22	126.569	54.29	54.2857	9.1	3.1	5.5	413	1357	61.32	187.93	41.18	2310	2644	13.2	32.16	12.7	3.9	30.5	Normal	138	Hypokalemia	3.7	9	Unknown	<=100	18.0752
52047	87	2	30158.9	34	Female	Black	Some_college_or_above	No_married	1.85	Continuous_smoking	Yes	Never_drinking	No	Never_drinking	<450	No	No	No	No	No	No	No	26.44	119.672	62.36	62.3626	8.6	2.6	5.4	155	3282	158.78	364.04	135.39	4451	2888	10.8	21.88	12.3	3.3	30.4	Normal	137	Hypokalemia	3.6	4	Unknown	<=100	19.3516
52053	87	2	27089.7	80	Female	Others	High_school_graduate_or_below	No_married	0.66	Never_smoking	No	Never_drinking	No	Never_drinking	Unknown	Yes	Yes	No	Yes	No	No	No	21.71	67.9909	38.38	38.3784	3.6	1	2.3	162	1107	83.9	129.63	27.27	3019	1955	2.6	8.16	12.6	7.5	36.6	Normal	139	Hypokalemia	3.9	7	Unknown	Unknown	30.3162
52067	83	2	41228.3	80	Female	White	High_school_graduate_or_below	Married	1.51	Never_smoking	No	Never_drinking	No	Never_drinking	Unknown	Yes	Yes	No	No	No	No	Yes	33.11	42.7035	3.4	3.40278	5.6	2.4	2.5	152	1244	38.02	161.89	50.74	2068	1481	10.8	12.51	14.1	7.9	113	Normal	140	Normal	4.5	8	Unknown	Unknown	12.2251
52071	82	1	16715.9	41	Male	Others	High_school_graduate_or_below	Married	1.39	Former_smoking	Yes	High_drinking	Yes	Light_drinking	>=450	No	Yes	No	No	No	No	No	36.54	113.941	119.6	119.597	7.5	2.2	4.6	307	1989	134.22	107.55	103.55	2696	1813	5.3	14.09	16	6.5	45.5	Normal	139	Normal	4.4	3	Unknown	Unknown	26.9925
52078	77	1	22695.9	80	Male	White	High_school_graduate_or_below	Married	2.16	Former_smoking	Yes	Unknown	Yes	Never_drinking	Unknown	Yes	Yes	Yes	Yes	Yes	Yes	No	40.83	53.3683	3.31	3.30935	7.9	2	4.7	204	2056	69.43	239.92	94.79	3457	2708	4.8	9.92	16.3	7.9	55.8	Normal	139	Normal	4.2	2	Unknown	Unknown	13.5078
52103	86	3	5296.29	62	Male	Others	High_school_graduate_or_below	No_married	1.91	Former_smoking	Yes	High_drinking	Yes	Excessive_drinking	>=450	Yes	Yes	No	No	No	No	No	32.26	93.8399	621.02	621.023	5.9	1.4	4	145	1974	27.4	103.68	18.75	929	1359	0.1	5.44	16.8	7.6	76.5	Normal	139	Normal	4.2	2	Unknown	Unknown	5.55218
52119	78	2	69974	67	Female	White	High_school_graduate_or_below	No_married	1.29	Continuous_smoking	Yes	High_drinking	Yes	Excessive_drinking	<450	Yes	Yes	Yes	No	No	Yes	No	25.07	53.2946	34.23	34.2308	7.5	1	5.6	209	1519	64.92	113.63	55.46	1753	1527	0.8	6.47	13.8	8.4	21.7	Normal	139	Normal	4.7	1	Unknown	Unknown	17.0955
52123	82	1	12217.1	18	Female	Others	Unknown	Unknown	1.16	Unknown	Unknown	Unknown	Unknown	Never_drinking	<450	No	Yes	No	Yes	Unknown	No	No	40.58	151.816	46.64	46.6429	10.6	2.3	7.4	330	1241	48.77	142.38	53.25	3675	1453	0.5	7.19	13.3	6.2	38.2	Normal	140	Hypokalemia	4	4	Unknown	<=100	15.7196
52125	82	1	21492.7	56	Male	White	Some_college_or_above	No_married	0.65	Never_smoking	No	Unknown	Unknown	Excessive_drinking	<450	Yes	No	Yes	No	Yes	No	No	26.75	99.3535	54.62	54.6154	5.9	1.5	3.8	288	2254	68.38	188.8	53.38	2321	3129	31.3	26.3	13.4	6.4	42.6	Normal	138	Normal	4.2	7	Unknown	Unknown	12.1349
52134	83	1	72823.7	61	Male	White	High_school_graduate_or_below	Married	5	Continuous_smoking	Yes	Unknown	Yes	Never_drinking	Unknown	Yes	Yes	Yes	Yes	No	No	Yes	48.22	73.3489	91.09	91.0853	7.9	2	4.9	206	3362	146.92	366.74	144.23	4576	4908	13.9	22.82	11.4	6.5	57.8	Normal	144	Normal	4.2	3	Unknown	Unknown	17.4801
52160	89	2	36266.6	73	Female	White	Some_college_or_above	Married	3.23962	Former_smoking	Yes	Low_drinking	Yes	Never_drinking	Unknown	Yes	Yes	Yes	Yes	No	Yes	Yes	45.82	39.452	44.12	44.1176	8.1	1.2	5.9	175	2050	133.97	155.55	98.05	4879	2175	27.7	79.35	12.2	9.7	77.5	Hypernatremia	145	Hypokalemia	3.9	1	Unknown	Unknown	26.1405
52161	81	2	27500.5	80	Female	White	High_school_graduate_or_below	No_married	1.39	Never_smoking	No	Never_drinking	No	Never_drinking	<450	Yes	Yes	Yes	Yes	No	Yes	Yes	26.17	59.2621	22.84	22.8409	5.7	1.6	3.6	157	1212	61.97	168.21	36.46	1764	3502	27.6	25.16	13.8	5.5	93	Hyponatremia	134	Normal	4.4	3	Unknown	Unknown	20.4521
52162	78	1	8365.16	61	Male	Black	High_school_graduate_or_below	Married	4.12	Never_smoking	No	Low_drinking	Yes	Never_drinking	Unknown	Yes	Yes	No	Yes	No	No	No	35.21	97.5328	428.13	428.125	5.1	2.1	1.7	190	2639	99.44	355.27	93.67	5549	2634	2.3	24.24	12.4	6.1	36.5	Normal	142	Normal	4.1	6	Unknown	Unknown	15.0724
52166	88	1	5697.99	60	Female	Others	High_school_graduate_or_below	No_married	1.86364	Never_smoking	No	Never_drinking	No	Never_drinking	>=450	Yes	Yes	No	Yes	Yes	Yes	Yes	32.5	90.5027	470.94	470.94	11.6	3.4	7.1	329	1262	63.88	174.69	38.24	1556	2533	4.7	6.56	12.6	4	70.4	Normal	137	Hypokalemia	3.7	6	Unknown	Unknown	20.2472
52188	75	2	28097.2	80	Female	White	High_school_graduate_or_below	No_married	0.8	Former_smoking	Yes	Unknown	Yes	Never_drinking	Unknown	Yes	No	No	No	No	No	No	23.14	86.5186	38.45	38.45	7.4	1.2	5.5	407	1069	40.87	143.77	38.39	1913	1092	0.4	6.61	10	3.2	15.9	Normal	137	Normal	4.4	6	Unknown	Unknown	15.2928
52197	78	2	79590.4	39	Male	White	Some_college_or_above	Married	3.49	Former_smoking	Yes	Low_drinking	Yes	Never_drinking	>=450	Yes	Yes	No	Yes	No	No	No	40.66	114.31	146.54	146.543	9	2.1	6.2	284	3285	150.02	457.67	96.51	9427	2366	13.2	28.12	14.8	4.4	56.7	Normal	136	Hypokalemia	3.5	6	Unknown	Unknown	18.2673
52212	82	2	7692.64	65	Female	Others	Some_college_or_above	No_married	1.11	Never_smoking	No	Never_drinking	No	Never_drinking	Unknown	No	Yes	No	Yes	No	No	No	25.84	77.2936	85.25	85.2469	6.8	2.3	3.7	249	1553	74.78	194.1	52.48	3489	2302	11.5	18.72	14.7	8.7	58.6	Normal	138	Normal	4.3	5	Unknown	Unknown	19.2608
52221	85	1	55281.2	65	Male	White	Some_college_or_above	Married	5	Never_smoking	No	Low_drinking	Yes	Never_drinking	<450	Yes	Yes	Yes	No	Yes	Yes	Yes	22.01	11.9808	114.68	114.679	4.8	0.9	3.2	130	1916	78.2	169.5	102.55	3961	1839	3.6	11.63	13.5	6.5	76.4	Normal	143	Hyperkalemia	5.2	5	Unknown	Unknown	16.3257
52243	87	1	40482.1	76	Male	White	High_school_graduate_or_below	Married	3.23	Never_smoking	No	Low_drinking	Yes	Never_drinking	>=450	Yes	No	No	No	No	Yes	No	26.26	58.4785	4.16	4.16309	5.8	2	2.9	189	1081	25.85	100.06	65.71	1904	1237	2.9	4.71	15.6	5.4	88.3	Normal	138	Hypokalemia	3.3	3	Unknown	Unknown	9.56522
52248	80	2	24081.1	60	Male	White	High_school_graduate_or_below	No_married	1.29	Never_smoking	No	Unknown	Yes	Never_drinking	Unknown	Yes	Yes	No	Yes	No	Yes	No	33.4858	46.3935	158	158	6.1	1.9	3.3	176	530	42.64	67.78	10.1	1501	997	0.4	5.82	14	7	42.1	Normal	139	Normal	4.1	5	Unknown	Unknown	32.1811
52296	86	1	10541.7	73	Male	Others	High_school_graduate_or_below	Married	0.43	Former_smoking	Yes	Never_drinking	No	Never_drinking	Unknown	Yes	No	No	No	No	No	Yes	24.01	12.3687	211.4	211.404	8.1	2.5	4.1	220	1567	58.76	256.12	35.2	2357	2274	0.9	14.02	11.8	6.2	23.9	Normal	138	Hypokalemia	3.7	6	Unknown	Unknown	14.9994
52306	75	2	23360.9	19	Female	Black	Unknown	Unknown	1.47	Unknown	Unknown	Unknown	Unknown	Never_drinking	<450	No	No	No	No	Unknown	No	No	19.11	138.103	102.13	102.133	7.5	1.9	4.9	263	1876	90.74	237.57	60.63	3559	1700	0.2	12.41	13.5	5.4	50.9	Normal	137	Normal	4.3	7	Unknown	<=100	19.3475
52316	83	1	25606.4	75	Female	White	High_school_graduate_or_below	No_married	1.60886	Former_smoking	Yes	Median_drinking	Yes	Never_drinking	Unknown	Yes	No	No	No	No	No	No	21.3	47.2898	85.86	85.8621	6.9	2.1	4.2	258	662	49.56	71.59	20.86	2378	1572	10.5	22.54	10.8	6.2	91	Normal	139	Normal	4.4	5	Unknown	Unknown	29.9456
52343	76	2	36300.1	80	Female	White	High_school_graduate_or_below	No_married	1.85	Never_smoking	No	Median_drinking	Yes	Never_drinking	Unknown	Yes	Yes	Yes	No	No	Yes	No	25.76	44.6292	14.41	14.4118	9.6	2.3	6.6	207	1364	62.27	136.4	64.9	3557	2138	1.4	9.61	16	5.2	16.3	Normal	138	Normal	4.1	6	Unknown	Unknown	18.261
52347	86	2	12701.7	18	Female	Others	Unknown	Unknown	3.39	Unknown	Unknown	Unknown	Unknown	Never_drinking	>=450	No	No	No	No	Unknown	No	No	21.73	150.868	89.68	89.6774	6.3	1.7	4.2	243	1732	77.44	203.19	68.34	3143	2216	32.8	28.94	13.7	5.4	63.1	Normal	141	Normal	4.8	2	Unknown	<=100	17.8845
52351	82	1	36736.6	80	Female	White	High_school_graduate_or_below	No_married	1.06	Never_smoking	No	Never_drinking	No	Never_drinking	<450	Yes	Yes	No	No	No	No	Yes	37.1	47.8614	3.33	3.33333	7.2	2.3	4.1	271	749	64.81	49.79	31.25	3426	1235	23.4	7.18	11.6	6	91.2	Normal	142	Normal	4.1	3	Unknown	Unknown	34.6115
52391	84	2	15110.5	75	Female	Black	High_school_graduate_or_below	No_married	0.79	Never_smoking	No	Unknown	Yes	Never_drinking	>=450	Yes	Yes	Yes	No	No	Yes	No	34.4	46.5652	4.52	4.52055	6.1	2.1	2.9	197	1819	73.99	292.14	41.98	3952	3023	0.8	20.84	12.4	8.4	35.1	Normal	143	Hypokalemia	3.6	5	Unknown	Unknown	16.2705
52422	86	3	8328.45	70	Male	Others	High_school_graduate_or_below	No_married	0.92	Never_smoking	No	Unknown	Yes	Never_drinking	<450	Yes	Yes	Yes	Yes	No	No	No	30.96	44.2816	703.73	703.731	9.3	3.4	4.8	182	2090	85.59	228.2	93.59	2960	2058	2	11.92	12.2	9	42.5	Normal	140	Normal	4.8	5	Unknown	Unknown	16.3809
52477	86	2	20463.5	36	Female	Others	High_school_graduate_or_below	Married	0.68	Never_smoking	No	Unknown	Unknown	Never_drinking	<450	Yes	Yes	No	No	No	No	No	25.91	132.948	616.67	616.667	6.8	2.1	3.8	252	1859	60.7	286.47	56.3	2049	2340	4.5	10.21	14.3	5.2	44.6	Normal	141	Normal	4.1	5	Unknown	<=100	13.0608
52494	85	2	38087.1	78	Female	White	Some_college_or_above	Married	4.12	Former_smoking	Yes	Low_drinking	Yes	Never_drinking	<450	Yes	Yes	Yes	Yes	No	No	No	20.95	43.6216	152.35	152.353	4.9	1.5	2.6	206	1453	74.36	136	69.77	3084	2550	27.3	8.97	14.8	5.3	131	Normal	142	Normal	4.8	9	Unknown	Unknown	20.4708
52513	89	2	10355.6	73	Female	Others	High_school_graduate_or_below	Married	1.81	Never_smoking	No	Never_drinking	No	Never_drinking	<450	Yes	Yes	Yes	No	No	Yes	Yes	33.81	58.2133	4.95	4.95146	8.4	1.6	5.9	174	1258	33.04	211.78	35.58	1196	2217	15.2	9.06	11.4	5.8	66.9	Normal	140	Normal	4.7	9	Unknown	Unknown	10.5056
52517	84	1	14106.8	54	Male	Black	High_school_graduate_or_below	No_married	2.37	Continuous_smoking	Yes	High_drinking	Yes	Light_drinking	>=450	Yes	No	No	No	No	No	No	26.08	106.937	47.41	47.4138	7.8	2.1	4.9	190	4137	151.47	457.51	182.21	8223	2950	0.8	29.36	15.4	5	15.1	Normal	139	Hypokalemia	3.6	3	Unknown	Unknown	14.6454
52532	81	1	23957.8	80	Male	White	Some_college_or_above	Married	2.4	Never_smoking	No	Never_drinking	No	Never_drinking	Unknown	Yes	Yes	Yes	Yes	No	Yes	Yes	26.69	45.9434	11.3	11.3043	5.1	0.9	3.5	78	2130	100.77	303.52	59.83	3423	2761	4.4	16.9	13.4	7.4	29.1	Normal	137	Normal	4.4	3	Unknown	Unknown	18.9239
52539	75	2	29299.5	59	Female	White	High_school_graduate_or_below	Married	1.24	Continuous_smoking	Yes	Never_drinking	No	Never_drinking	Unknown	Yes	Yes	Yes	No	No	No	Yes	36.19	59.2779	8.24	8.23529	12.2	3.6	7.7	271	1263	38.62	250.14	15.38	1624	2616	4.9	8.17	14.6	7.2	20.1	Normal	143	Hypokalemia	4	5	Unknown	Unknown	12.2312
52553	78	2	16467.8	75	Female	Black	High_school_graduate_or_below	No_married	1.03	Never_smoking	No	Never_drinking	No	Never_drinking	Unknown	Yes	Yes	Yes	Yes	Yes	Yes	Yes	44.16	57.4543	6.64	6.6443	7.6	2.9	3.9	217	1252	97.98	94.81	52.63	2591	2173	6.1	13.74	12.1	5.8	37	Normal	143	Hypokalemia	3.8	7	Unknown	Unknown	31.3035
52561	86	2	6660.12	65	Male	Others	High_school_graduate_or_below	Married	1.01	Former_smoking	Yes	Unknown	Yes	Never_drinking	<450	Yes	Yes	No	Yes	No	No	Yes	27.08	58.4015	2362.32	2362.32	6.9	1.4	4.5	261	3901	160.02	416.64	177.97	6139	5278	4	25.12	13.6	4.1	72.4	Normal	141	Normal	4.2	6	Unknown	Unknown	16.4081
52579	75	1	8567.63	69	Female	Others	Some_college_or_above	Married	2.75	Former_smoking	Yes	Never_drinking	No	Never_drinking	Unknown	Yes	Yes	Yes	Yes	No	No	No	45.9	43.9203	16.67	16.6667	8.8	2.9	5.1	276	999	89.99	102.42	24.93	2930	1979	14.5	23.67	13.1	5	74.6	Normal	137	Hypokalemia	4	2	Unknown	Unknown	36.032
52587	81	2	16124.2	72	Female	Black	High_school_graduate_or_below	No_married	0.92	Former_smoking	Yes	Unknown	Unknown	Never_drinking	Unknown	Yes	Yes	Yes	No	No	Yes	Yes	27.21	59.6366	14.81	14.8077	5.7	1.5	3.3	287	1028	45.02	125.8	39.18	2299	1096	3.2	5.44	12.5	8.2	65.1	Normal	141	Hypokalemia	3.8	5	Unknown	Unknown	17.5175
52597	88	1	4856.74	69	Female	Others	High_school_graduate_or_below	No_married	1.6827	Never_smoking	No	Never_drinking	No	Never_drinking	Unknown	Yes	Yes	No	Yes	Unknown	No	No	38.22	107.481	31.67	31.6667	6.6	1.8	4.1	144	1246	71.35	126.62	52.14	1418	1343	2.3	8.79	13.5	3.9	49.7	Normal	139	Normal	4.5	6	Unknown	Unknown	22.9053
52607	88	2	10247.3	52	Male	Others	High_school_graduate_or_below	Married	1.46	Never_smoking	No	Never_drinking	No	Never_drinking	<450	Yes	Yes	No	No	No	No	No	31.62	89.6446	67.36	67.3649	8.4	2	5.7	231	1980	95.58	309	41.81	2762	3207	8	15.6	15	5	69.9	Normal	140	Normal	4.2	6	Unknown	Unknown	19.3091
52619	81	2	10249.5	78	Male	White	Some_college_or_above	Married	2.61	Former_smoking	Yes	Low_drinking	Yes	Never_drinking	Unknown	Yes	Yes	Yes	No	Yes	No	Yes	32.57	68.8868	100	100	8.1	0.6	7.2	182	2641	110.89	307.86	110.67	3612	3966	5.3	81.85	13.8	4.8	68.4	Normal	139	Normal	4.4	5	Unknown	Unknown	16.7952
52624	80	1	20205	66	Female	White	High_school_graduate_or_below	No_married	1.51	Continuous_smoking	Yes	Unknown	Yes	Never_drinking	<450	Yes	Yes	Yes	Yes	No	No	No	36.75	56.4336	304.88	304.878	12.4	5.3	5.4	255	1377	60.54	144.71	62.06	4235	1698	0.5	8.29	12.2	4.8	21.1	Normal	140	Normal	4.5	2	Unknown	Unknown	17.5861
52629	81	2	17787.9	67	Female	White	High_school_graduate_or_below	No_married	1.25	Never_smoking	No	Low_drinking	Yes	Never_drinking	Unknown	Yes	Yes	Yes	No	No	Yes	No	39.67	50.8035	14.91	14.9123	8.7	2	5.8	280	1711	67.66	241.47	55.95	2411	2202	15.3	17.32	14.9	8.8	97.3	Normal	141	Hypokalemia	3.9	5	Unknown	Unknown	15.8177
52632	88	1	6223.35	61	Male	Others	Some_college_or_above	Married	4.64	Former_smoking	Yes	Low_drinking	Yes	Never_drinking	<450	Yes	Yes	Yes	Yes	No	No	Yes	33.01	92.2821	36.83	36.8293	4.7	1.3	2.9	154	2373	95.09	263.43	108.37	4196	2458	1.8	14.71	13.1	5.9	28.4	Normal	139	Hypokalemia	4	5	Unknown	Unknown	16.0287
52635	80	2	50267.8	76	Female	White	High_school_graduate_or_below	Married	1.65	Former_smoking	Yes	Unknown	Unknown	Never_drinking	Unknown	Yes	Yes	Yes	No	No	No	No	33.77	83.0441	63.08	63.0841	6.5	2.4	3.2	268	1961	63.62	295.32	61.97	2119	2940	30.5	27.7	13.1	4.1	78.6	Hyponatremia	133	Normal	4.6	3	Unknown	Unknown	12.9771
52655	83	1	41780.7	76	Male	White	High_school_graduate_or_below	Married	2.33	Never_smoking	No	High_drinking	Yes	Light_drinking	>=450	Yes	Yes	Yes	Yes	No	No	Yes	30.86	75.7366	86.69	86.6906	7.1	2.5	3.5	139	1065	44.76	139.97	35.78	1710	2364	14.1	23.1	14.7	4	51.8	Normal	138	Hypokalemia	4	4	Unknown	Unknown	16.8113
52656	78	1	22496.5	53	Female	Black	Some_college_or_above	Married	4.92	Never_smoking	No	Never_drinking	No	Excessive_drinking	Unknown	Yes	Yes	No	No	No	No	No	31.8	84.7049	33.2	33.2	7.3	2	4.5	362	1852	77.98	208.98	61.27	4382	2652	15.3	10.88	13.3	5	39.7	Normal	140	Hypokalemia	3.9	7	Unknown	Unknown	16.8423
52661	77	1	31856.1	71	Male	White	Some_college_or_above	Married	3.43	Former_smoking	Yes	Low_drinking	Yes	Light_drinking	Unknown	Yes	Yes	Yes	No	No	No	No	35.13	63.6874	298.53	298.529	6.6	1.3	4.4	288	3215.5	153.03	207.96	187.23	3540	3521	15.4	46.51	14.7	6.4	94.6	Normal	140	Normal	4.2	8	Unknown	Unknown	19.0365
52678	75	1	31454.3	36	Female	Others	Some_college_or_above	Married	1.74	Never_smoking	No	Low_drinking	Yes	Never_drinking	>=450	Yes	No	No	No	No	No	No	35.28	97.0001	62.47	62.4731	10	2.6	6.4	268	1917	100.01	256.32	58.8	2863	3696	7	13.84	13.7	5.3	39.2	Normal	140	Hypokalemia	3.9	5	Unknown	<=100	20.868
52687	84	1	13372.6	77	Female	Black	High_school_graduate_or_below	No_married	0.23	Continuous_smoking	Yes	Unknown	Unknown	Never_drinking	Unknown	Yes	No	No	No	No	Yes	No	30.85	93.0855	30.38	30.3846	8.3	2.5	5	300	1409	64.98	185.18	45	1262	1914	7.8	17.8	11.2	4.8	56	Hyponatremia	134	Normal	4.4	6	Unknown	Unknown	18.4471
52688	88	1	6437.95	67	Male	Others	High_school_graduate_or_below	Married	1.09	Continuous_smoking	Yes	Unknown	Yes	Never_drinking	Unknown	Yes	Yes	Yes	No	No	No	No	29.16	71.6376	256.52	256.522	15.8	2.6	12.2	329	2367	95.6	217.53	124.04	4915	2015	10.2	82.03	14.9	7.2	59.7	Normal	138	Hypokalemia	3.9	7	Unknown	Unknown	16.1555
52691	81	2	22970.7	80	Male	White	Some_college_or_above	Married	5	Former_smoking	Yes	Low_drinking	Yes	Never_drinking	Unknown	Yes	Yes	Yes	Yes	No	Yes	No	27.94	55.9443	12.77	12.766	6.8	0.9	5.2	173	2225	48.04	260.08	116.57	3053	1972	4.3	19.47	15.2	6.7	34.5	Normal	142	Normal	4.5	6	Unknown	Unknown	8.6364
52721	83	2	12579.3	60	Male	Black	High_school_graduate_or_below	No_married	0.83	Continuous_smoking	Yes	High_drinking	Yes	Light_drinking	>=450	Yes	Yes	Yes	Yes	No	Yes	Yes	33.29	110.299	44.79	44.7887	7.4	2	4.4	126	3377	186.1	200.2	191.96	7016	3370	20.3	41.35	16.7	4.4	37.9	Normal	141	Hypokalemia	3.6	2	Unknown	Unknown	22.0432
52741	80	1	30233.2	73	Male	White	High_school_graduate_or_below	Married	4.12	Never_smoking	No	Unknown	Yes	Never_drinking	Unknown	Yes	Yes	Yes	Yes	No	No	Yes	28.22	50.6093	81.61	81.6129	8.9	1.1	7.3	215	1953	97.23	282.87	56.54	4161	4222	25.6	17.28	12.3	6	100	Normal	136	Hyperkalemia	5.8	7	Unknown	Unknown	19.914
52777	87	2	12562.2	19	Female	Others	Unknown	Unknown	1.69	Unknown	Unknown	Unknown	Unknown	Never_drinking	>=450	No	No	No	No	Unknown	No	No	20.7	141.53	573.9	573.897	6.6	2.6	3.4	228	1299	30.57	188.92	48.91	1802	1840	3	10.27	13.6	3.7	40.5	Normal	135	Hypokalemia	4	8	Unknown	<=100	9.41339
52808	77	2	22143.8	80	Male	White	Some_college_or_above	No_married	1.94	Former_smoking	Yes	Unknown	Yes	Never_drinking	Unknown	Yes	Yes	Yes	Yes	Yes	Yes	No	26.22	78.5845	46.54	46.5432	12.9	1.4	10.6	137	836	57.48	92.08	28.55	2398	1831	7.1	27.46	14.1	5.3	91.9	Normal	141	Hypokalemia	3.9	4	Unknown	Unknown	27.5024
52839	82	1	35141.5	79	Male	Others	Some_college_or_above	Married	2.06	Former_smoking	Yes	High_drinking	Yes	Light_drinking	<450	Yes	No	Yes	Yes	No	Yes	Yes	21.21	84.9637	686.9	686.897	6.4	0.8	4.5	248	1470	88.4	112.3	73.93	3453	2492	13.1	20.71	15.4	5.6	61.4	Normal	138	Normal	4.7	7	Unknown	Unknown	24.0544
52847	76	2	37798.2	80	Female	White	Some_college_or_above	No_married	2.95	Never_smoking	No	Never_drinking	No	Never_drinking	Unknown	Yes	Yes	Yes	Yes	Yes	Yes	No	35.24	45.3097	2.65	2.65306	11.5	3.3	7.1	395	1313	46.9	209.27	33.58	2664	1908	38.9	14.78	14.7	4.7	105	Normal	139	Normal	4.3	7	Unknown	Unknown	14.2879
52883	84	1	11549	73	Male	Black	High_school_graduate_or_below	Married	1.81	Former_smoking	Yes	Low_drinking	Yes	Never_drinking	Unknown	Yes	Yes	Yes	Yes	No	No	Yes	24.05	82.6939	785.6	785.6	6.5	0.6	5.3	467	1127	47.84	131.04	47.24	1811	2057	0.6	6.95	12.4	3.7	26.8	Normal	137	Hypokalemia	3.7	6	Unknown	Unknown	16.9796
52907	86	3	12009.8	40	Female	Others	Some_college_or_above	No_married	1.91	Never_smoking	No	Never_drinking	No	Never_drinking	>=450	Yes	Yes	No	Yes	No	No	No	52.58	119.089	61.59	61.5909	7.2	2.6	4	249	2127	61.04	253.52	100.32	3962	2807	6.2	10.11	12.5	5.9	25.7	Normal	136	Normal	4.5	4	Unknown	<=100	11.4791
52929	81	2	12618.3	80	Male	White	Some_college_or_above	No_married	1.2	Former_smoking	Yes	Unknown	Yes	Never_drinking	Unknown	Yes	Yes	Yes	No	Yes	Yes	Yes	28.8034	37.6674	40.34	40.3361	9.1	1.4	6.8	113	979	28.46	137.96	35.84	1214	1355	0.8	4.37	14.9	9.8	30.1	Hypernatremia	145	Hypokalemia	3.5	3	Unknown	Unknown	11.6282
52931	76	2	35466.9	70	Male	White	Some_college_or_above	Married	5	Former_smoking	Yes	Low_drinking	Yes	Never_drinking	>=450	Yes	No	Yes	No	No	Yes	No	34.25	58.6017	3.39	3.39286	8.2	2.2	5	210	2117	148.4	190.11	82.7	3778	2900	4.6	17.46	16.8	9	62.6	Normal	138	Normal	4.2	3	Unknown	Unknown	28.0397
52964	77	2	37858.2	80	Female	White	Some_college_or_above	Married	5	Former_smoking	Yes	Unknown	Unknown	Never_drinking	<450	Yes	Yes	Yes	No	No	Yes	No	20.68	55.9386	6.82	6.81818	7.4	2.1	4.5	155	1459	44.28	185.74	65.29	1736	2323	51.7	6.8	14.3	5.4	111	Normal	140	Hypokalemia	3.9	5	Unknown	Unknown	12.1398
52971	81	1	23869.1	80	Male	White	Some_college_or_above	No_married	3.6	Former_smoking	Yes	Low_drinking	Yes	Never_drinking	>=450	Yes	Yes	Yes	No	No	Yes	Yes	27	43.3511	16.4	16.4045	6.7	2.1	3.4	218	1300	47.51	164.53	51.25	2896	1287	2.7	10.7	13.4	8.8	67.8	Hyponatremia	134	Normal	4.2	5	Unknown	Unknown	14.6185
53035	77	2	10217.1	77	Male	White	High_school_graduate_or_below	No_married	1.2	Former_smoking	Yes	Median_drinking	Yes	Light_drinking	>=450	Yes	Yes	Yes	No	Yes	Yes	Yes	28.42	55.3549	5.25	5.25	7.6	1.5	5.4	264	897	33.73	82.89	38.98	1380	1308	0.7	4.1	13.2	8.2	87	Normal	138	Hypokalemia	3.7	4	Unknown	Unknown	15.0412
53043	76	2	34298.5	78	Male	White	High_school_graduate_or_below	Married	5	Former_smoking	Yes	Median_drinking	Yes	Light_drinking	>=450	Yes	Yes	Yes	Yes	No	Yes	Yes	42.69	54.1234	139.87	139.873	8.9	2.3	5.2	214	1272	54.97	165	39.82	1735	2457	9.1	4.46	16.2	5.3	64.8	Normal	136	Normal	4.5	3	Unknown	Unknown	17.2862
53055	87	2	26396.2	41	Male	Black	Some_college_or_above	No_married	2.68	Continuous_smoking	Yes	Median_drinking	Yes	Light_drinking	>=450	Yes	Yes	No	Yes	No	Yes	No	39.87	129.268	30.35	30.3509	8.1	3.5	3.8	223	3152	121.05	362.84	121.9	5238	3221	16	23.65	15	4.3	42.4	Normal	138	Normal	4.3	5	Unknown	Unknown	15.3617
53075	79	2	47217.4	72	Female	White	High_school_graduate_or_below	No_married	5	Never_smoking	No	Low_drinking	Yes	Never_drinking	Unknown	Yes	Yes	Yes	No	No	Yes	No	37.34	31.499	2.59	2.59259	6.4	2.9	2.7	275	1580	78.97	248.9	34.17	2488	3212	26.4	33.5	11.1	7.5	96.7	Normal	137	Normal	4.4	6	Unknown	Unknown	19.9924
53095	77	1	22498.5	52	Female	White	High_school_graduate_or_below	No_married	0.05	Continuous_smoking	Yes	High_drinking	Yes	Never_drinking	>=450	Yes	Yes	No	No	No	No	No	33.52	115.342	92.98	92.9762	5.6	1.6	3.4	307	1276	51.16	140.3	57.74	2341	2535	3.3	8.29	12.2	6	61.6	Normal	138	Hypokalemia	3.5	3	Unknown	Unknown	16.0376
53101	84	1	11549	78	Male	Black	High_school_graduate_or_below	No_married	1.51	Former_smoking	Yes	Never_drinking	No	Never_drinking	<450	Yes	Yes	Yes	Yes	No	Yes	Yes	32.9964	68.5089	78.02	78.0233	4.7	0.5	3.7	129	1476	71.31	201.67	45.45	2574	3867	8.1	6.92	11	7.9	31.1	Normal	144	Hyperkalemia	5	3	Unknown	Unknown	19.3252
53114	88	1	6974.06	66	Male	Others	High_school_graduate_or_below	No_married	0.75	Never_smoking	No	Unknown	Yes	Never_drinking	Unknown	Yes	Yes	Yes	Yes	No	No	No	26.97	15.5086	1652.38	1652.38	6.1	2.8	2.6	252	819	52.84	107.61	19.55	1309	1455	5.8	15.61	14.7	5.3	91.3	Normal	137	Normal	4.5	7	Unknown	Unknown	25.8071
53117	76	1	57761.8	36	Female	White	Some_college_or_above	Married	4.31	Never_smoking	No	Never_drinking	No	Never_drinking	<450	No	No	No	No	No	No	No	16.62	121.896	36.47	36.4706	5.5	1.5	3.3	170	1487	79.72	179.01	56.11	4870	3289	4	8.52	11.9	2.2	66.1	Normal	139	Hypokalemia	3.7	9	Unknown	<=100	21.4445
53132	89	1	15836.9	59	Female	Black	High_school_graduate_or_below	Married	1.5	Former_smoking	Yes	Unknown	Unknown	Never_drinking	Unknown	Yes	No	No	No	Yes	No	No	24.22	59.9471	11.49	11.4935	2.8	1.3	1.1	186	983	40.14	84.82	54.34	1357	1125	5.7	5.08	11.4	5.6	58.4	Normal	142	Hypokalemia	3.7	3	Unknown	Unknown	16.3337
53142	85	1	10783.1	80	Female	Others	High_school_graduate_or_below	Married	1.73766	Never_smoking	No	Unknown	Yes	Never_drinking	Unknown	Yes	No	Yes	Yes	No	Yes	No	30.34	36.1794	159.47	159.474	5.1	0.9	3.5	207	1597	51.38	188.71	72.3	3015	2385	27.8	11.71	10.7	8.5	50.7	Normal	139	Normal	4.8	9	Unknown	Unknown	12.8691
53155	86	3	48686.1	23	Female	White	Some_college_or_above	No_married	5	Continuous_smoking	Yes	Median_drinking	Yes	Never_drinking	<450	No	Yes	No	No	No	No	No	22.07	111.549	43.21	43.2099	5.7	2.2	2.8	239	1398	44.5	220.49	38.12	2118	717	2.3	10.73	12.7	4.3	126	Normal	137	Hypokalemia	3.6	5	Unknown	<=100	12.7325
53169	76	1	32338.1	73	Male	White	Some_college_or_above	Married	2.73	Former_smoking	Yes	Low_drinking	Yes	Never_drinking	Unknown	Yes	No	No	No	No	No	No	24.04	51.6871	40.73	40.7299	1.7	0.4	1.1	65	2101	47.48	220.92	118.04	2489	1723	1.2	17.02	10	6.1	34.6	Normal	140	Normal	4.4	5	Unknown	Unknown	9.0395
53171	78	2	18721.2	65	Female	Black	Some_college_or_above	Married	2.17	Never_smoking	No	Unknown	Unknown	Light_drinking	Unknown	Yes	Yes	No	Yes	No	No	No	29.85	128.975	134.52	134.524	6.2	1.5	4.2	349	1848	65.76	267.07	59.43	2883	3217	4.7	9.78	13.1	3.3	36.7	Normal	138	Hypokalemia	3.5	7	Unknown	Unknown	14.2338
53178	89	2	18467.3	80	Male	White	High_school_graduate_or_below	No_married	1.639	Former_smoking	Yes	Unknown	Unknown	Never_drinking	<450	Yes	No	Yes	Yes	No	No	No	29.51	30.0712	50	50	11	1.9	8.3	175	1018	43.92	116.06	41.98	2046	1791	15.1	26.32	14.8	6	96.3	Normal	143	Hypokalemia	3.9	5	Unknown	Unknown	17.2574
53191	77	1	91372.9	59	Male	White	Some_college_or_above	Married	5	Never_smoking	No	Median_drinking	Yes	Never_drinking	>=450	Yes	Yes	Yes	No	No	No	No	28.23	65.3621	48.33	48.3333	7.3	1.9	4.5	207	1900	99.28	201.6	80.01	3459	2999	15.7	16.48	15.9	5.9	59.9	Normal	136	Hypokalemia	3.8	5	Unknown	Unknown	20.9011
53195	76	2	22263.9	80	Male	White	High_school_graduate_or_below	Married	3.43	Former_smoking	Yes	Median_drinking	Yes	Light_drinking	<450	Yes	Yes	Yes	No	Yes	No	Yes	31.16	74.4194	308.33	308.333	6.9	2	3.9	248	1855.5	87.66	178.89	78.04	2583	2742	24.1	19.98	14.3	6.1	90	Normal	140	Normal	4.2	5	Unknown	Unknown	18.8973
53201	75	1	21284.9	44	Female	Others	High_school_graduate_or_below	Married	0.51	Continuous_smoking	Yes	Never_drinking	No	Never_drinking	Unknown	No	No	No	Yes	No	No	No	52.86	124.912	135.62	135.616	9.9	1.9	7.2	398	2526	112.17	353.27	78.63	4281	3958	1.8	21.91	15.4	3.7	50.9	Hyponatremia	134	Hypokalemia	3.9	5	Unknown	<=100	17.7625
53206	77	1	65138.4	68	Female	White	High_school_graduate_or_below	Married	2.4	Continuous_smoking	Yes	Never_drinking	No	Never_drinking	Unknown	Yes	Yes	No	No	No	Yes	Yes	31.04	39.8495	8.97	8.96552	11.4	3.3	6.4	267	895.5	13.47	156.73	25.36	645	689	0.3	3.86	13.8	9	26.5	Normal	141	Normal	4.7	5	Unknown	Unknown	6.01675
53219	81	2	22213.9	80	Male	White	Some_college_or_above	Married	1.68	Former_smoking	Yes	High_drinking	Yes	Light_drinking	<450	Yes	Yes	No	Yes	No	No	No	24.18	57.3263	25.61	25.6098	7.1	1.7	4.2	274	1210.7	38.01	158.07	27.2	1908.4	1799	3.8	37.25	14	6.9	134	Normal	141	Normal	4.3	7	Unknown	Unknown	12.558
53226	80	2	40164	72	Male	White	Some_college_or_above	Married	1.39	Former_smoking	Yes	Unknown	Yes	Never_drinking	<450	Yes	No	No	No	No	No	No	23.23	62.7039	93.75	93.75	7.6	1.9	4.7	156	1715	71.59	234.72	54.04	5504	3103	3.3	10.72	13.5	4.1	39.9	Normal	140	Hypokalemia	3.7	7	Unknown	Unknown	16.6974
53237	76	2	33645.6	74	Male	White	Some_college_or_above	Married	3.15128	Former_smoking	Yes	Unknown	Yes	Never_drinking	>=450	Yes	Yes	Yes	No	No	No	No	39.21	58.8254	18.14	18.1429	7.5	1.7	4.8	187	1382	66.01	133.4	65.61	2596	2447	1.5	11.77	16.3	8.2	59.3	Normal	142	Normal	4.4	5	Unknown	Unknown	19.1056
53247	77	1	75240	44	Female	White	High_school_graduate_or_below	Married	3.92768	Never_smoking	No	Median_drinking	Yes	Light_drinking	<450	No	Yes	No	No	No	No	No	28.32	111.413	154	154	5.5	1.8	3.2	139	1806	70.74	230.39	63.09	3887	3194	3.6	14.8	12.9	4.1	51.4	Normal	140	Hypokalemia	3.4	5	Unknown	<=100	15.6678
53251	84	1	9134.93	72	Male	Others	Some_college_or_above	No_married	0.92	Former_smoking	Yes	Unknown	Yes	Never_drinking	>=450	Yes	Yes	Yes	Yes	No	No	No	27.78	74.7534	36.8	36.7978	7.1	1.3	4.8	244	2032	42.31	331.87	67.51	2799	1939	0.8	12.01	12.9	4.4	60.4	Normal	137	Normal	4.3	3	Unknown	Unknown	8.32874
53254	85	1	21185.4	29	Male	Others	High_school_graduate_or_below	Married	1.35	Continuous_smoking	Yes	Median_drinking	Yes	Never_drinking	>=450	Yes	Yes	No	Yes	No	No	No	39.07	141.882	793.16	793.158	7.6	2.5	4.3	257	3831	189.48	559.88	95.26	5367	4416	3.9	29.18	16.5	6	38.6	Normal	137	Hypokalemia	3.6	7	Unknown	Unknown	19.7839
53261	76	2	23469.1	80	Male	White	Some_college_or_above	No_married	5	Never_smoking	No	Unknown	Yes	Never_drinking	Unknown	Yes	Yes	Yes	No	Yes	No	No	27.9	73.6382	120.26	120.256	11.2	1.9	8.4	288	1830	44.77	263.63	69.13	1130	3083	5.7	7.96	15.2	5.5	46.8	Normal	141	Hypokalemia	4	6	Unknown	Unknown	9.78579
53282	84	1	8990.49	65	Male	Black	High_school_graduate_or_below	No_married	1.99	Continuous_smoking	Yes	High_drinking	Yes	Never_drinking	Unknown	Yes	Yes	Yes	No	No	No	Yes	40.12	74.4369	759.52	759.524	8.6	2.3	5.3	296	1651	54.96	200.6	69.94	2645	2910	3	28.83	16.2	6.5	27	Normal	139	Normal	4.3	7	Unknown	Unknown	13.3156
53291	76	1	100459	52	Female	White	Some_college_or_above	No_married	1.85	Never_smoking	No	Never_drinking	No	Never_drinking	>=450	No	No	No	No	Yes	No	No	29.55	82.7698	792.31	792.308	12.9	1.9	9.9	189	1446	59.52	179.71	68.48	2417	2264	3.1	12.25	13.6	2.6	66.6	Normal	137	Hypokalemia	3.6	9	Unknown	Unknown	16.4647
53301	83	2	16159	74	Male	Black	High_school_graduate_or_below	Married	0.62	Continuous_smoking	Yes	Never_drinking	No	Never_drinking	Unknown	Yes	Yes	Yes	Yes	No	No	Yes	23.54	55.5407	118.09	118.09	12.7	3.8	7	244	1211	48.46	180.41	32.98	2276	1155	6.4	6.64	10.7	7.3	95	Normal	141	Hypokalemia	3.8	2	Unknown	Unknown	16.0066
53316	83	1	26501.4	52	Female	White	High_school_graduate_or_below	Married	0.91	Continuous_smoking	Yes	Unknown	Yes	Never_drinking	>=450	Yes	Yes	Yes	No	No	Yes	No	41.75	62.8041	886.52	886.525	10.5	2.4	7	273	2150	69.98	366.37	45.49	2798	3953	0.2	15.43	15.4	7.6	48	Normal	137	Hypokalemia	3.4	5	Unknown	Unknown	13.0195
53353	78	2	36844.6	74	Male	White	High_school_graduate_or_below	No_married	1.75	Former_smoking	Yes	High_drinking	Yes	Excessive_drinking	>=450	Yes	Yes	Yes	No	No	Yes	No	35.29	85.4237	51.87	51.8667	7.9	1.3	5.4	203	2479	81.72	226.99	83.56	3693	2261	5	30.96	14.8	8.9	51	Normal	138	Normal	4.1	3	Unknown	Unknown	13.186
53361	88	1	5642.64	61	Female	Others	High_school_graduate_or_below	Married	0.45	Never_smoking	No	Unknown	Unknown	Never_drinking	Unknown	Yes	Yes	No	No	No	No	No	25.09	101.78	46.87	46.8657	3.3	1	2	87	1438	53.97	236.75	30.83	1369	1238	3.7	12.13	14.3	5	63.8	Normal	144	Hypokalemia	3.7	3	Unknown	Unknown	15.0125
53383	84	1	19297.3	36	Female	Others	High_school_graduate_or_below	No_married	2.59	Never_smoking	No	Low_drinking	Yes	Never_drinking	<450	No	Yes	No	No	No	No	No	20.34	124.95	96.98	96.9799	5.6	2.8	2.1	220	1237	28.86	178.13	49.45	983	787	0.4	4.57	12.2	4.4	53.3	Normal	137	Hypokalemia	3.6	5	Unknown	<=100	9.33226
53415	89	1	20749.5	80	Male	White	High_school_graduate_or_below	Married	2.47	Former_smoking	Yes	Unknown	Yes	Never_drinking	Unknown	Yes	Yes	Yes	Yes	No	Yes	Yes	27.21	46.2504	157.94	157.938	7.9	1.5	5	147	1406	64.22	175.94	51.29	2848	2125	2.1	7.66	12.1	9.5	36.6	Normal	138	Normal	4.5	9	Unknown	Unknown	18.2703
53443	84	1	17126.7	51	Male	Black	High_school_graduate_or_below	Married	5	Former_smoking	Yes	Never_drinking	No	Never_drinking	>=450	Yes	Yes	Yes	Yes	No	Yes	Yes	34.11	105.741	216.1	216.104	6.4	2	3.6	131	2758	155.87	253.04	123.57	4576	3300	5.7	20.21	15.8	6.2	47.2	Normal	140	Normal	4.6	5	Unknown	Unknown	22.6062
53444	80	2	15553.1	75	Female	Others	High_school_graduate_or_below	Married	1.03	Former_smoking	Yes	High_drinking	Yes	Never_drinking	Unknown	Yes	Yes	No	Yes	No	No	Yes	21.07	74.6379	90.93	90.9278	9.4	1.6	6.1	468	1187	36.84	225.27	18.65	1283	3516	27.6	22.87	8.7	8	49.1	Normal	136	Normal	4.3	3	Unknown	Unknown	12.4145
53460	89	2	5797.73	68	Male	Others	High_school_graduate_or_below	No_married	2.43	Continuous_smoking	Yes	Unknown	Yes	Never_drinking	>=450	Yes	No	No	No	No	No	No	30.98	58.0621	5.4	5.4023	8.6	2.1	5.9	175	1480	64.15	161.77	66.06	1441	2481	17.5	3.92	15.8	6	46.1	Normal	140	Normal	4.6	5	Unknown	Unknown	17.3378
53502	88	2	29419.8	80	Female	White	High_school_graduate_or_below	No_married	2.03	Former_smoking	Yes	Low_drinking	Yes	Never_drinking	Unknown	Yes	Yes	No	No	No	No	No	27.55	92.6913	42.22	42.2222	6.8	2.2	3.8	233	1591	36.68	214.66	66.27	4210	2168	22.1	25.33	12.6	4.6	82.3	Normal	143	Hypokalemia	3.9	6	Unknown	Unknown	9.22187
53558	75	2	28044.5	49	Male	White	Some_college_or_above	No_married	1.62	Never_smoking	No	Unknown	Yes	Never_drinking	<450	Yes	Yes	No	Yes	No	No	No	42.89	90.6023	46.21	46.2136	10	3.7	5.3	175	3396	138.11	471.46	109.16	8810	4138	11	37.47	14.7	6.1	66	Normal	136	Normal	4.2	5	Unknown	Unknown	16.2674
53574	83	2	40282	74	Male	White	Some_college_or_above	Married	1.86	Former_smoking	Yes	Never_drinking	No	Never_drinking	<450	Yes	Yes	Yes	No	Yes	Yes	No	24.29	26.2698	108.45	108.451	6.7	1.5	4.2	221	1390	48.98	176.02	54.52	1974	1504	38.7	30.13	8.2	2.8	76.6	Normal	140	Hypokalemia	3.5	5	Unknown	Unknown	14.095
53580	79	1	11057.7	60	Male	Black	High_school_graduate_or_below	No_married	1.39	Continuous_smoking	Yes	Median_drinking	Yes	Never_drinking	Unknown	Yes	Yes	Yes	Yes	No	Yes	Yes	48.79	116.198	552.02	552.023	7.6	2.2	4.5	141	2634	91.21	344.21	105.33	5196	3917	3.1	21.61	15.9	4.4	83.4	Normal	143	Hypokalemia	3.9	5	Unknown	Unknown	13.8512
53582	87	2	22972.8	56	Female	White	High_school_graduate_or_below	No_married	0.97	Never_smoking	No	Never_drinking	No	Never_drinking	<450	Yes	Yes	No	No	No	Yes	Yes	30.74	82.338	41	41	9.1	2.2	6.2	297	1896	78.29	265.06	62.17	3031	4239	16.8	7.72	12.8	5.7	89.4	Normal	144	Hypokalemia	3.9	5	Unknown	Unknown	16.5169
53583	81	2	33570.1	77	Male	White	High_school_graduate_or_below	Married	1.37	Continuous_smoking	Yes	Median_drinking	Yes	Never_drinking	Unknown	Yes	Yes	No	No	No	No	Yes	22.39	52.4885	4.16	4.16149	5.4	1.2	3.7	290	643	35.18	90.59	15.67	831	590	0.1	2.15	10	6.3	71	Normal	140	Normal	4.7	5	Unknown	Unknown	21.8849
53585	83	2	72667.3	43	Female	White	Some_college_or_above	Married	1.78	Never_smoking	No	Unknown	Yes	Never_drinking	<450	No	No	No	No	No	No	No	21.78	116.047	37.63	37.6344	6.6	1.1	4.9	273	1920	53	316.01	54.4	2378	2498	6.7	12.32	13.8	3.9	49.9	Normal	141	Hypokalemia	3.8	4	Unknown	<=100	11.0417
53588	78	2	33284	26	Female	Black	Some_college_or_above	No_married	1.59	Continuous_smoking	Yes	Median_drinking	Yes	Excessive_drinking	Unknown	No	No	No	No	No	No	No	26.34	152.288	67.51	67.5141	7.3	1.8	5.1	213	1747	65.37	134.29	48.36	1805	1211	1.3	8.92	12.1	3.7	46.4	Normal	141	Hypokalemia	3.5	2	Unknown	<=100	14.9674
53594	84	1	20282.9	49	Male	Black	Some_college_or_above	Married	3.29	Never_smoking	No	Median_drinking	Yes	Never_drinking	Unknown	Yes	Yes	Yes	Yes	No	No	No	32.72	90.8189	149.8	149.805	7.1	1.5	4.4	257	967	47.43	129.99	27.32	1956	989	1.7	5.69	12.4	8	23.7	Normal	137	Hypokalemia	3.5	5	Unknown	Unknown	19.6194
53601	81	1	12676.2	18	Female	Others	Unknown	Unknown	0.78	Unknown	Unknown	Unknown	Unknown	Never_drinking	<450	No	No	No	No	Unknown	No	No	20.09	143.28	482.17	482.171	7.1	1.8	4.4	213	1858	69.81	238.71	72.13	3502	2428	5.4	12.76	13.8	3.4	32.1	Normal	140	Hypokalemia	3.8	3	Unknown	<=100	15.0291
53605	80	2	21081.6	46	Female	White	Some_college_or_above	No_married	0.69	Continuous_smoking	Yes	High_drinking	Yes	Never_drinking	Unknown	Yes	Yes	No	No	No	No	No	31.09	118.973	132.98	132.979	8.6	3	4.8	292	1452	89.93	96.73	77.61	3281	1603	1.2	7.65	14.6	7.1	85.2	Normal	135	Normal	4.4	2	Unknown	<=100	24.7741
53606	80	1	66380	45	Male	White	High_school_graduate_or_below	No_married	3.36244	Continuous_smoking	Yes	Low_drinking	Yes	Light_drinking	>=450	Yes	Yes	No	No	No	No	No	29.3	92.2255	43.06	43.0612	12.7	4.8	6.5	279	2167	115.54	243.09	78.8	4262	3959	18.2	9.07	16.5	5.4	116	Normal	139	Hypokalemia	3.9	5	Unknown	Unknown	21.3272
53622	87	2	11499.9	62	Male	Black	Some_college_or_above	Married	5	Former_smoking	Yes	High_drinking	Yes	Never_drinking	Unknown	Yes	Yes	No	Yes	No	Yes	No	42.46	82.1511	61.11	61.1111	6.5	2.4	3.4	267	2025	64.6	354.22	41.87	3757	2728	5.4	12.65	14.2	9.1	28.3	Normal	141	Hypokalemia	3.2	4	Unknown	Unknown	12.7605
53652	85	2	16798.2	30	Female	Others	Some_college_or_above	No_married	1.66614	Never_smoking	No	Low_drinking	Yes	Never_drinking	<450	Yes	Yes	No	Yes	No	No	Yes	30.81	129.016	877.78	877.778	7.7	2.3	4.8	243	1891	69.81	237.31	77.1	3490	1765	4.6	29.84	13.8	5.6	50.8	Normal	138	Hypokalemia	4	3	Unknown	<=100	14.7668
53653	84	2	14539.9	77	Female	Black	Some_college_or_above	No_married	1.66	Former_smoking	Yes	Unknown	Yes	Never_drinking	Unknown	Yes	Yes	Yes	Yes	No	Yes	No	33.75	59.5218	55	55	9.9	1.8	7.1	241	2072	80.97	326.76	52.96	2458	2631	23.8	55.33	12.9	10.3	52.1	Normal	142	Hypokalemia	3.6	10	Unknown	Unknown	15.6313
53680	79	1	16284	19	Female	White	Unknown	Unknown	1.39	Unknown	Unknown	Unknown	Unknown	Never_drinking	<450	No	Yes	No	No	Unknown	No	No	16.44	149.811	35.85	35.8537	6.1	1.9	3.3	344	1222	55.15	99.91	72.18	1595	1619	2.3	7.36	14.7	3	90.7	Normal	142	Normal	4.3	6	Unknown	>100	18.0524
53686	75	1	8567.63	65	Female	Others	High_school_graduate_or_below	Married	0.2	Never_smoking	No	Never_drinking	No	Never_drinking	Unknown	Yes	Yes	Yes	No	Yes	No	No	27	88.5321	41.06	41.0638	6.6	1.8	4.1	243	1277	82.79	119.75	51	1884	1796	4.6	8.4	15	5.8	58.7	Normal	141	Hypokalemia	3.8	3	Unknown	Unknown	25.9327
53695	78	1	10760.1	58	Male	Others	High_school_graduate_or_below	No_married	0.97	Never_smoking	No	High_drinking	Yes	Excessive_drinking	>=450	Yes	Yes	No	No	No	No	No	28.75	89.7103	121.1	121.1	9.7	1.9	6.9	208	4692	102.77	338.67	103.72	3833	4115	1.2	8.97	16	10.4	64.9	Normal	140	Hypokalemia	4	4	Unknown	Unknown	8.7613
53701	78	1	13875.2	63	Female	Black	Some_college_or_above	Married	4.08	Never_smoking	No	Never_drinking	No	Never_drinking	<450	Yes	Yes	No	Yes	No	No	No	28.94	111.402	56.06	56.0577	4.4	2.5	1.4	205	744	29.1	138.2	13.27	1187	1948	2.6	2.06	11.5	4.6	28.6	Normal	140	Normal	4.7	9	Unknown	Unknown	15.6452
53714	80	2	13264.9	61	Male	Black	High_school_graduate_or_below	Married	2.27	Never_smoking	No	Never_drinking	No	Never_drinking	Unknown	Yes	Yes	No	Yes	No	Yes	Yes	46.26	58.5192	4.14	4.14062	6.1	1.7	3.9	172	2651	90.79	316.93	112.24	5567	2781	4.8	17.5	7.5	9.9	31.9	Normal	139	Normal	4.4	5	Unknown	Unknown	13.699
53746	85	2	62691.6	38	Female	Others	Some_college_or_above	No_married	4.65	Never_smoking	No	Never_drinking	No	Never_drinking	Unknown	Yes	Yes	No	Yes	No	No	No	40.69	131.093	37.56	37.5556	7.4	2.2	4.5	333	3351	107.61	489.52	109.9	5842	4089	21.7	26.01	12.9	4.1	73.3	Normal	136	Normal	4.1	5	Unknown	<=100	12.8451
53756	76	2	33645.6	75	Male	White	High_school_graduate_or_below	Married	1.24	Former_smoking	Yes	Never_drinking	No	Never_drinking	Unknown	Yes	Yes	Yes	No	Yes	Yes	Yes	28.26	69.6775	73.37	73.3696	5.5	1.7	3.2	158	1561	50.78	217.79	57.73	2101	1800	0.8	9.9	14.7	8	80.6	Normal	140	Normal	4.2	6	Unknown	Unknown	13.0122
53775	77	1	19637.3	79	Female	White	Some_college_or_above	No_married	0.05	Former_smoking	Yes	Unknown	Unknown	Never_drinking	Unknown	Yes	Yes	Yes	Yes	Yes	Yes	No	36.21	50.6397	3.64	3.64162	7.8	1.3	6	179	1053	25.86	118.99	53.66	2294	1893	2.7	4.28	12.2	7.9	42.1	Normal	139	Hypokalemia	3.9	5	Unknown	Unknown	9.82336
53782	86	3	16515.6	80	Male	White	Some_college_or_above	Married	4.8	Former_smoking	Yes	Low_drinking	Yes	Never_drinking	Unknown	No	Yes	Yes	No	No	No	No	29.46	49.5587	8.21	8.21429	6.2	1.5	4	294	1534.5	42.17	157.71	82	1657	1228	3.3	5.47	13.7	7.5	71.8	Normal	141	Normal	4.4	5	Unknown	Unknown	10.9925
53808	85	1	20587.6	80	Male	White	Some_college_or_above	Married	3.43	Former_smoking	Yes	Median_drinking	Yes	Light_drinking	>=450	Yes	Yes	Yes	No	Yes	No	Yes	26.18	47.52	201.69	201.685	6.6	1.4	4.6	88	1945	64.56	240.38	69.92	2299	2705	3.9	16.72	14.4	7.1	82.2	Normal	141	Hypokalemia	4	7	Unknown	Unknown	13.2771
53824	85	2	21141.6	74	Female	Others	High_school_graduate_or_below	Married	1.01	Never_smoking	No	Unknown	Unknown	Never_drinking	<450	Yes	No	No	No	No	No	Yes	28.08	92.8973	44.55	44.5455	4.7	1.4	2.8	210	1018	31.54	205.73	9.02	2251	1487	0.6	7.49	12.3	6	101	Normal	138	Hypokalemia	4	9	Unknown	Unknown	12.3929
53835	76	1	8716.46	71	Female	Others	High_school_graduate_or_below	No_married	1.1	Never_smoking	No	Never_drinking	No	Never_drinking	Unknown	Yes	Yes	Yes	Yes	Yes	No	No	28.68	43.0124	22.13	22.1311	8.1	2.6	4.6	238	866	67.47	95.21	25.54	1870	1878	0.3	5.65	12.3	8.6	68.3	Normal	139	Hyperkalemia	5.3	8	Unknown	Unknown	31.164
53842	88	2	29419.8	80	Female	White	Some_college_or_above	No_married	3.6	Former_smoking	Yes	Low_drinking	Yes	Never_drinking	Unknown	Yes	Yes	Yes	No	No	No	No	33.02	47.1039	6.35	6.34731	11	2.3	7.3	313	1347	23.73	179.36	64.06	1943	2717	4.1	3.98	14.4	6.8	118	Normal	135	Normal	4.7	5	Unknown	Unknown	7.04677
53862	80	2	16775.2	18	Male	Others	Unknown	Unknown	5	Unknown	Unknown	Unknown	Unknown	Never_drinking	>=450	No	No	No	No	Unknown	No	No	18.78	116.269	32.83	32.8261	6.4	2.6	3.1	327	1988	94.42	197.55	95.03	2815	2238	12.6	15.38	15.2	4.1	61.1	Normal	138	Hypokalemia	3.8	4	Unknown	Unknown	18.998
53864	80	2	42477.6	72	Male	White	High_school_graduate_or_below	Married	0.54	Former_smoking	Yes	Never_drinking	No	Never_drinking	Unknown	Yes	Yes	No	No	No	No	No	29.88	63.2416	296.58	296.581	8.8	1.9	5.2	351	585	21.01	101.77	11.24	546	825	2.5	12.38	14.1	8.4	51.6	Normal	138	Normal	4.2	3	Unknown	Unknown	14.3658
53879	77	2	35523.2	78	Male	White	Some_college_or_above	Married	3.09	Former_smoking	Yes	Low_drinking	Yes	Never_drinking	Unknown	Yes	Yes	Yes	Yes	Yes	Yes	Yes	30.15	46.9048	27.95	27.9487	9.1	1.2	7.1	236	2351	127.39	237.98	100.33	3904	3142	20.2	12.56	14.2	7.7	114	Normal	142	Normal	4.6	3	Unknown	Unknown	21.6742
53891	76	2	22743.4	23	Female	Others	Some_college_or_above	No_married	5	Never_smoking	No	Low_drinking	Yes	Never_drinking	>=450	No	No	No	No	No	No	No	19.03	129.123	53.3	53.3043	5.6	1.4	3.2	207	2333	89.27	279.49	97.75	4199	2343	20.3	30.74	12.9	4	98.2	Normal	139	Hypokalemia	3.4	4	Unknown	<=100	15.3056
53940	77	2	37135.6	80	Female	White	High_school_graduate_or_below	No_married	1.3	Former_smoking	Yes	Unknown	Yes	Never_drinking	Unknown	No	Yes	No	No	No	No	No	21.37	92.6913	39.44	39.4444	5.5	1.5	3.1	185	924	54.68	65.59	49.1	1937	1527	27.6	6.75	14.1	4	51.8	Normal	144	Hypokalemia	4	7	Unknown	Unknown	23.671
53963	80	1	21540	47	Female	Black	Some_college_or_above	No_married	2.33	Never_smoking	No	Unknown	Yes	Never_drinking	Unknown	Yes	Yes	No	Yes	No	No	No	26.14	124.653	31	31	5.8	1.6	3.6	360	1719	50.99	281.48	49.24	3458	2072	22.5	33.66	11.3	5	39.8	Normal	137	Hypokalemia	3.1	3	Unknown	<=100	11.865
53971	78	1	18565.9	50	Male	Others	High_school_graduate_or_below	Married	0.86	Former_smoking	Yes	Low_drinking	Yes	Never_drinking	<450	Yes	Yes	No	Yes	No	Yes	Yes	24.99	62.9842	37.66	37.6562	8.9	2.2	5.3	291	1214	47.58	189.28	31.82	2238	2161	6	8.71	12.4	8.1	42.7	Normal	138	Normal	4.5	7	Unknown	Unknown	15.6771
53995	80	1	19442.1	62	Female	White	Some_college_or_above	No_married	0.89	Former_smoking	Yes	Unknown	Yes	Never_drinking	<450	Yes	Yes	Yes	Yes	No	Yes	No	44.72	49.1668	7.14	7.14286	10.4	2.6	6.6	336	1417	72.84	140.95	65.42	2688	1661	1.5	10.41	14.5	7.9	38.4	Normal	142	Normal	4.2	6	Unknown	Unknown	20.5618
53996	84	2	12082.9	71	Male	Black	Some_college_or_above	Married	2.92	Continuous_smoking	Yes	Unknown	Yes	Never_drinking	Unknown	Yes	Yes	Yes	No	No	Yes	Yes	27.61	41.0975	35.03	35.0282	6.6	1.6	4.1	217	2232	89.24	310.98	71.22	4719	2889	21.2	39.21	13	7.9	111	Hypernatremia	145	Hypokalemia	3.4	4	Unknown	Unknown	15.9928
54010	85	2	10884	79	Male	Others	Some_college_or_above	Married	5	Former_smoking	Yes	Never_drinking	No	Never_drinking	>=450	Yes	Yes	Yes	Yes	Yes	No	Yes	29.86	59.1917	9.26	9.2623	7.1	1.7	4.6	200	2573	101.52	343.31	94.93	3373	4097	8.2	17.02	15.6	5.5	57.6	Normal	138	Normal	4.5	2	Unknown	Unknown	15.7824
54011	76	2	36300.1	80	Female	White	High_school_graduate_or_below	No_married	0.83	Former_smoking	Yes	Unknown	Yes	Never_drinking	<450	Yes	Yes	No	No	No	No	Yes	25.88	54.411	7.13	7.125	6.4	2.3	3.3	218	2407	75.2	304.58	102.05	5296	3891	30.5	32.53	13.5	6.8	72.2	Normal	140	Normal	4.1	2	Unknown	Unknown	12.4969
54020	76	1	62335	20	Female	White	High_school_graduate_or_below	No_married	2.25	Never_smoking	No	Unknown	Unknown	Never_drinking	Unknown	No	No	No	No	No	No	No	18.86	123.07	114.86	114.865	6.1	1.8	3.8	176	2145	83.17	336.81	58.3	3492	3677	11.4	22.58	14.6	4.3	75.4	Normal	142	Normal	4.1	5	Unknown	<=100	15.5096
54021	75	2	23499.8	46	Female	White	High_school_graduate_or_below	Married	0.86	Continuous_smoking	Yes	Never_drinking	No	Never_drinking	<450	Yes	Yes	No	Yes	No	Yes	No	22.51	105.34	49.01	49.0066	14.2	4.3	9.3	283	1866	16.37	414.46	20.49	966	779	5	9.09	15.1	5.1	106	Normal	136	Hypokalemia	3.2	4	Unknown	>100	3.50911
54024	88	2	21072.5	80	Male	White	Some_college_or_above	Married	4.37	Never_smoking	No	Unknown	Yes	Never_drinking	<450	No	Yes	Yes	No	No	No	No	20.01	61.9081	123.64	123.643	5.6	1.3	3.6	203	1420	31.08	237.51	40.57	1205	1064	27.6	11.1	13.4	5.6	107	Normal	139	Hypokalemia	3.7	4	Unknown	Unknown	8.75493
54051	76	1	31722.5	70	Male	White	High_school_graduate_or_below	Married	2.33198	Former_smoking	Yes	Unknown	Yes	Never_drinking	>=450	Yes	Yes	Yes	No	No	Yes	Yes	29.45	59.0656	7.55	7.55102	9.3	2.2	5.9	196	2079	88.34	259.49	80.11	5234	4949	8.5	21.36	11	9	94.3	Normal	139	Hyperkalemia	5.4	7	Unknown	Unknown	16.9966
54057	75	1	24199.7	21	Female	Others	High_school_graduate_or_below	Married	0.59	Continuous_smoking	Yes	Median_drinking	Yes	Never_drinking	<450	No	Yes	No	No	No	No	No	15.64	138.834	104.17	104.167	7.4	2	3.9	170	1523	51.49	213.9	51.72	2014	918	0.7	9.46	13.6	3.2	34.1	Normal	137	Hypokalemia	3.4	2	Unknown	<=100	13.5233
54063	82	1	18281.7	37	Female	Others	Some_college_or_above	Married	1.36	Never_smoking	No	Unknown	Unknown	Never_drinking	Unknown	No	No	No	No	No	No	No	35.88	127.441	34.11	34.1139	9.8	2.4	6.3	244	2075	97.8	175.49	108.16	4498	1498	6	13.86	12.4	3.7	52.9	Normal	140	Hypokalemia	3.8	3	Unknown	<=100	18.853
54064	81	1	21109	42	Male	Others	High_school_graduate_or_below	No_married	2.18	Continuous_smoking	Yes	Median_drinking	Yes	Light_drinking	Unknown	Yes	Yes	No	No	No	No	No	32.1	112.53	30.45	30.4545	6.4	1.7	3.7	366	2433	112.49	234.48	102.99	4917	2283	14.9	14.14	13.8	4.5	48.2	Hyponatremia	133	Hypokalemia	3.7	5	Unknown	Unknown	18.494
54073	77	1	35857.1	80	Female	White	High_school_graduate_or_below	Married	2.16	Never_smoking	No	Never_drinking	No	Never_drinking	<450	Yes	Yes	Yes	Yes	No	Yes	No	32.21	42.3984	7.45	7.44898	6.4	1.2	4.4	181	1847	53.83	242.14	76.99	1998	1572	0.9	10.51	13.1	5.6	37.4	Normal	141	Normal	4.3	3	Unknown	Unknown	11.6578
54077	77	1	36352.6	71	Female	White	Some_college_or_above	Married	4.63	Never_smoking	No	Median_drinking	Yes	Excessive_drinking	>=450	Yes	Yes	Yes	No	No	Yes	No	29.64	66.413	73.53	73.5294	5.2	1.1	3.5	203	1535	93.49	190.98	35.2	2627	3214	39.9	34.49	13.8	8	114	Normal	139	Normal	4.2	10	Unknown	Unknown	24.3622
54104	79	2	71422.8	65	Male	White	Some_college_or_above	Married	5	Former_smoking	Yes	Low_drinking	Yes	Light_drinking	>=450	Yes	No	No	Yes	No	No	Yes	32	79.3212	400	400	8	2	4.9	199	1450	52.56	210.39	36.72	2089	2925	16.6	10.55	16.7	5.3	72.6	Normal	137	Normal	4.2	6	Unknown	Unknown	14.4993
54133	86	1	17387.6	43	Female	Others	Some_college_or_above	No_married	1.09	Continuous_smoking	Yes	Unknown	Yes	Never_drinking	<450	Yes	Yes	Yes	Yes	No	No	No	40	117.175	36.53	36.5306	10.4	2.7	7.1	198	1701	68.97	239.95	55.25	3051	2168	2.3	19.38	13.9	4	62.5	Normal	136	Normal	4.2	3	Unknown	>100	16.2187
54137	77	1	89543.8	55	Male	White	High_school_graduate_or_below	Married	5	Former_smoking	Yes	Median_drinking	Yes	Light_drinking	<450	No	Yes	No	No	No	No	No	30.56	101.087	33.07	33.0657	8.7	2.7	5	219	2461	120.16	191.87	120.5	5551	3298	8.7	14.83	16.2	7.3	55.6	Normal	138	Normal	4.6	5	Unknown	Unknown	19.5303
54149	76	1	14985.4	19	Male	White	Unknown	Unknown	1.29	Unknown	Unknown	Unknown	Unknown	Excessive_drinking	>=450	No	No	No	No	Unknown	No	No	18.93	123.951	89.15	89.1489	5.9	1.7	3.5	226	7063	161.5	876.94	261.91	7908	3851	11.5	25.26	15.6	5.8	91.6	Normal	142	Normal	4.5	5	Unknown	Unknown	9.14626
54152	80	1	51690.6	64	Male	White	Some_college_or_above	Married	2.73	Continuous_smoking	Yes	Unknown	Yes	Never_drinking	Unknown	Yes	No	No	Yes	No	Yes	No	36.9558	85.0764	2187.04	2187.04	16.5	2.8	12.1	448	2784	161.11	332.77	92.26	2648	6787	53.8	9.42	15	5.4	51.7	Hyponatremia	131	Normal	4.2	3	Unknown	Unknown	23.148
54153	80	2	19730.5	70	Female	Black	High_school_graduate_or_below	No_married	2.27	Former_smoking	Yes	Never_drinking	No	Never_drinking	Unknown	Yes	Yes	Yes	Yes	Yes	No	No	30.87	74.4194	131.54	131.538	8.1	2.2	5	425	1414	46.87	119.72	84.84	2477	1239	2.3	7.28	12.7	5.4	23.2	Normal	141	Normal	4.2	7	Unknown	Unknown	13.2588
54160	81	1	5215.6	61	Female	Others	Some_college_or_above	No_married	0.91	Never_smoking	No	Never_drinking	No	Never_drinking	>=450	Yes	Yes	No	Yes	No	No	Yes	35.72	78.5875	141.71	141.707	5.8	1.7	3.2	237	2649	102.8	326.69	106.74	5418	4180	15.3	15.08	14.1	4.2	43	Normal	135	Normal	4.7	7	Unknown	Unknown	15.5228
54164	80	1	21176.7	36	Female	Black	High_school_graduate_or_below	Married	0.54	Continuous_smoking	Yes	Unknown	Yes	Never_drinking	>=450	Yes	Yes	No	No	No	No	No	48.97	138.572	91.42	91.4226	8.5	2.2	5.1	297	2012.3	36.5	255.78	100.1	3049	1732.9	12.1	166.36	12	4.7	53.2	Normal	140	Normal	4.2	3	Unknown	<=100	7.25538
54173	80	1	63260.6	47	Male	White	Some_college_or_above	Married	5	Former_smoking	Yes	Median_drinking	Yes	Never_drinking	Unknown	Yes	Yes	No	No	No	No	No	35.61	90.9388	36.29	36.2857	8.4	2.7	4.5	266	2122	115.06	207.88	93.8	5158	3648	1.3	14.47	15.4	6.7	55.5	Normal	140	Hypokalemia	4	5	Unknown	Unknown	21.689
54197	85	2	12000.1	80	Female	Others	High_school_graduate_or_below	No_married	2.08	Never_smoking	No	Never_drinking	No	Never_drinking	Unknown	Yes	Yes	No	No	No	No	No	24.54	93.1885	822.32	822.321	8.6	2	5.8	301	1755	78.78	245.98	52.66	2578	2638	18	19.36	14.2	2.8	64.9	Normal	141	Hypokalemia	3.7	5	Unknown	Unknown	17.9556
54206	89	2	19308.2	80	Male	White	High_school_graduate_or_below	No_married	1.39	Former_smoking	Yes	Never_drinking	No	Never_drinking	<450	Yes	No	Yes	No	No	No	No	26.5	57.8021	5	5	7.7	0.7	6.2	131	1915	88.48	208.93	81.62	5916	3037	14.4	16.12	14.6	6.7	78.8	Normal	140	Normal	4.7	5	Unknown	Unknown	18.4815
54213	88	1	10381.5	68	Male	Black	Some_college_or_above	Married	3.2131	Never_smoking	No	Unknown	Unknown	Never_drinking	>=450	Yes	No	No	No	No	No	No	23.04	66.7811	166.14	166.142	5.8	1.1	3.9	199	3467	144.89	526.92	98.19	5616	5201	53.6	82.39	14.5	7.9	60.4	Normal	137	Normal	4.3	12	Unknown	Unknown	16.7165
54223	87	2	22627.6	80	Male	White	Some_college_or_above	No_married	4.62	Never_smoking	No	Unknown	Yes	Never_drinking	<450	Yes	Yes	Yes	No	No	No	No	28.27	12.3194	1181.25	1181.25	6.6	1.5	4.2	232	1620	30.03	185.33	88.99	2914	1015	27.7	7.9	12	6.5	86.2	Hypernatremia	146	Hyperkalemia	5.1	6	Unknown	Unknown	7.41481
54232	76	1	34225.3	80	Female	White	Some_college_or_above	No_married	3.32	Never_smoking	No	Never_drinking	No	Never_drinking	>=450	Yes	Yes	Yes	Yes	Yes	No	No	26.88	43.6454	26.19	26.1856	4.9	1	3.3	106	1247.5	37.15	167.83	49.52	2294	2177	17.2	9.18	13.3	6.7	97.7	Normal	138	Hypokalemia	3.8	7	Unknown	Unknown	11.9118
54245	78	1	9201.68	65	Male	Black	Some_college_or_above	Married	2.75	Never_smoking	No	Median_drinking	Yes	Excessive_drinking	Unknown	Yes	No	No	No	No	No	No	30.81	103.992	950.37	950.37	3.8	1.7	1.5	158	1795	67.03	217.82	41.08	3247	3160	16.4	11.28	17.3	5.7	61.6	Normal	142	Normal	4.6	3	Unknown	Unknown	14.937
54259	75	2	25764.9	80	Male	White	High_school_graduate_or_below	Married	2.4	Never_smoking	No	Never_drinking	No	Never_drinking	Unknown	Yes	Yes	No	Yes	Yes	Yes	Yes	29.13	45.6404	58.33	58.3333	6.3	0.9	4.7	241	2068	67.17	271.69	85.93	3513	3639	12.4	258.89	10.5	7.1	95.4	Normal	141	Hyperkalemia	5.9	6	Unknown	Unknown	12.9923
54273	82	2	12652.9	70	Male	White	High_school_graduate_or_below	No_married	1.70052	Continuous_smoking	Yes	Never_drinking	No	Never_drinking	Unknown	Yes	Yes	Yes	No	Yes	Yes	Yes	37.59	32.2596	32.97	32.967	10.5	2.3	7.3	201	2862	92.39	475.25	76.85	5540	3256	3.5	19.46	15.9	10.8	55.9	Normal	137	Hypokalemia	3.4	6	Unknown	Unknown	12.9126
54277	80	2	26693.7	28	Female	White	High_school_graduate_or_below	Married	0.3	Continuous_smoking	Yes	Low_drinking	Yes	Never_drinking	<450	No	No	No	No	No	No	No	26.62	122.909	65.34	65.3378	6.3	1.9	3.8	209	2729	91.89	337.96	113.28	4318	1859	6.7	11.39	12.9	4.3	44.1	Normal	141	Hypokalemia	3.8	1	Unknown	<=100	13.4687
54296	75	2	25944.4	80	Male	White	Some_college_or_above	Married	2.06	Former_smoking	Yes	Unknown	Yes	Never_drinking	Unknown	Yes	Yes	Yes	Yes	No	Yes	No	29.7915	22.9719	83.75	83.75	5.7	1.3	3.6	226	1200	51.9	142.83	48.13	2424	1992	13.5	14.33	11.7	8.9	90.1	Normal	144	Normal	4.4	3	Unknown	Unknown	17.3
54303	75	2	29830.6	56	Female	White	High_school_graduate_or_below	No_married	0.57	Never_smoking	No	Low_drinking	Yes	Never_drinking	<450	No	No	No	No	No	No	No	21.56	93.0817	48.44	48.4444	5.4	1.6	3	222	2018	66.02	261.16	81.15	3179	2516	2	14.6	12.3	5.1	80.6	Normal	141	Hypokalemia	3.7	3	Unknown	Unknown	13.0862
54317	81	2	58107.8	64	Male	White	High_school_graduate_or_below	Married	5	Never_smoking	No	High_drinking	Yes	Light_drinking	<450	Yes	Yes	Yes	No	Yes	No	No	25.09	59.7167	8.38	8.37838	5.6	2	2.9	243	1786	77.9	217.22	54.05	3454	2701	2.6	10.15	14.5	5.6	76.1	Normal	139	Hypokalemia	3.8	4	Unknown	Unknown	17.4468
54323	77	2	15543.8	80	Female	Black	High_school_graduate_or_below	No_married	0.89	Never_smoking	No	Never_drinking	No	Never_drinking	Unknown	Yes	Yes	No	No	Yes	Yes	No	27.57	37.5546	8.75	8.75	9.3	1	7.8	126	961	37.21	121.13	37.84	1604	1883	12.7	6.88	13.9	8.6	103	Normal	139	Normal	4.6	3	Unknown	Unknown	15.488
54325	88	1	6323.3	65	Female	Others	High_school_graduate_or_below	No_married	1.52	Never_smoking	No	Never_drinking	No	Never_drinking	Unknown	Yes	Yes	No	Yes	No	No	Yes	28.77	71.5005	700	700	7.1	2.5	4.1	207	912	51.51	140.21	17.22	2109	1345	0.4	7.38	12	5	60.6	Normal	136	Normal	4.4	8	Unknown	Unknown	22.5921
54348	80	1	18846.2	80	Male	White	Some_college_or_above	Married	2.26	Former_smoking	Yes	Unknown	Yes	Never_drinking	<450	Yes	Yes	Yes	No	No	No	No	26.68	7.20573	105.66	105.66	5.5	1.6	3.2	161	778.3	51.08	74.49	31.87	1330	1155.9	0.5	5.13	11.6	4.7	30.2	Normal	141	Normal	4.4	3	Unknown	Unknown	26.2521
54351	79	2	35529.2	80	Female	White	High_school_graduate_or_below	No_married	1.39	Never_smoking	No	Never_drinking	No	Never_drinking	<450	Yes	Yes	No	No	No	No	Yes	22.76	57.5531	29.58	29.5775	5.1	1.3	3.1	260	2171	73.02	285.21	82.3	3677	2839	23.3	34.94	12.7	5.4	95.9	Normal	142	Hypokalemia	3.6	4	Unknown	Unknown	13.4537
54358	84	2	12727.8	62	Female	Black	Some_college_or_above	No_married	4.05	Former_smoking	Yes	Median_drinking	Yes	Never_drinking	Unknown	Yes	No	Yes	Yes	No	Yes	Yes	40.09	106.195	65.45	65.4545	4.1	1.6	1.8	225	1317	74.63	139.39	53.93	3689	2942	30.1	27.61	12.9	8.5	30.9	Normal	143	Hypokalemia	3.5	9	Unknown	Unknown	22.6667
54401	81	1	12887.3	52	Male	Others	Some_college_or_above	No_married	1.25	Never_smoking	No	Never_drinking	No	Never_drinking	>=450	No	Yes	No	Yes	No	No	No	24.59	51.1682	1601.94	1601.94	10.4	1.5	8.2	418	2239	99.27	215.58	111.68	3714	3322	3	12.91	12.2	5.9	60.6	Hyponatremia	134	Normal	4.5	4	Unknown	Unknown	17.7347
54406	84	1	16756.1	46	Male	Black	High_school_graduate_or_below	No_married	2.37	Former_smoking	Yes	High_drinking	Yes	Excessive_drinking	Unknown	No	Yes	No	No	No	No	No	23.39	124.163	202.5	202.5	4.1	2.6	1.2	222	5075	206.42	530.18	207.14	7395	4510	15.7	46.41	12.7	8	40.1	Normal	144	Hypokalemia	4	5	Unknown	Unknown	16.2696
54413	78	2	13392.9	80	Male	White	Some_college_or_above	Married	2	Former_smoking	Yes	Unknown	Yes	Never_drinking	Unknown	Yes	Yes	No	No	No	No	Yes	25.31	75.2172	35.58	35.5814	8.9	1.3	6	200	2210	88.34	310.57	72.99	3755	3835	15.3	31.92	14.6	7.1	60.1	Normal	139	Normal	4.3	7	Unknown	Unknown	15.9891
54421	87	2	22769.5	61	Female	Others	High_school_graduate_or_below	No_married	2.38	Never_smoking	No	Unknown	Unknown	Never_drinking	>=450	Yes	No	No	No	No	No	No	28.05	108.276	47.67	47.6667	6.4	1.9	3.9	182	1387	55.27	202.01	40.37	3364	1919	6.6	10.5	12.4	4	71.8	Normal	136	Hypokalemia	3.7	5	Unknown	Unknown	15.9394
54446	78	1	10339.9	80	Male	Black	High_school_graduate_or_below	Married	1.75796	Never_smoking	No	Never_drinking	No	Never_drinking	<450	Yes	Yes	Yes	Yes	Yes	No	Yes	23.88	51.5369	9.38	9.37677	4.6	1.2	2.6	197	1623	54.74	229.71	59.38	5628	2991	5.4	10.74	12.8	4.3	37.6	Normal	140	Hypokalemia	3.6	10	Unknown	Unknown	13.4911
54456	80	2	13269.9	71	Male	White	High_school_graduate_or_below	No_married	1.24	Former_smoking	Yes	Unknown	Yes	Never_drinking	>=450	Yes	Yes	Yes	Yes	No	Yes	No	32.85	52.049	132.71	132.712	5.5	1.4	3.5	255	2313	101.78	215.39	116.8	5246	3906	4.4	11.32	12.6	5.4	105	Normal	138	Normal	4.6	3	Unknown	Unknown	17.6014
54467	75	1	8499.2	67	Female	Others	High_school_graduate_or_below	No_married	0.21	Continuous_smoking	Yes	Never_drinking	No	Never_drinking	Unknown	Yes	Yes	Yes	Yes	No	No	No	23.35	65.5775	238.94	238.938	7.9	2.6	4.4	339	1886	65.98	257.94	67.97	3134	2383	2.5	9.26	11.6	5.5	55.8	Normal	139	Hypokalemia	4	4	Unknown	Unknown	13.9936
54472	78	2	36084.5	39	Female	Black	Some_college_or_above	No_married	1.59	Never_smoking	No	Unknown	Unknown	Never_drinking	<450	Yes	Yes	Yes	No	No	No	No	28.24	106.305	34.4	34.4	4	1.1	2.4	249	2568	132.09	283.01	103	5431	4278	28.1	62.21	12.8	4.6	58	Normal	138	Hypokalemia	3.9	3	Unknown	<=100	20.5748
54485	79	1	28942.6	31	Female	Black	Some_college_or_above	No_married	0.11	Never_smoking	No	Low_drinking	Yes	Never_drinking	<450	No	No	No	No	No	No	No	24.36	137.542	195.65	195.652	7.4	1.7	5	248	1270	59.8	225.08	19.46	2379	2250	11.3	20.15	12.5	4.5	103	Normal	138	Normal	4.1	7	Unknown	<=100	18.8346
54491	81	1	63106	63	Male	White	Some_college_or_above	Married	1.03	Never_smoking	No	Low_drinking	Yes	Never_drinking	<450	Yes	No	No	No	No	Yes	No	58.18	89.5537	198.57	198.571	7.9	2	5.1	279	2265	91.02	249.38	105.22	5145	3067	15.4	32.66	14.6	4.9	69.6	Normal	141	Normal	4.4	11	Unknown	Unknown	16.0742
54523	81	1	6912.35	68	Female	Others	Some_college_or_above	No_married	2.22	Never_smoking	No	Median_drinking	Yes	Light_drinking	<450	Yes	Yes	Yes	Yes	No	No	No	27.77	100.844	39.11	39.1089	5.3	1.9	2.4	220	1774	94.73	164.26	75.24	3244	2523	3.8	13.3	12.6	3.4	90.4	Normal	139	Hypokalemia	3.6	6	Unknown	Unknown	21.3596
54532	75	2	82543	61	Female	White	High_school_graduate_or_below	Married	5	Never_smoking	No	Low_drinking	Yes	Never_drinking	>=450	No	Yes	No	No	No	No	No	27.31	100.305	50.51	50.5128	8.1	2.5	4.7	265	2250	79.34	310.99	79.9	3863	3053	21.8	33.85	15	5.4	85.7	Normal	140	Normal	4.1	7	Unknown	Unknown	14.1049
54533	83	1	74236.9	68	Male	White	High_school_graduate_or_below	Married	2.13	Never_smoking	No	Unknown	Yes	Never_drinking	Unknown	Yes	Yes	Yes	Yes	No	Yes	Yes	45.72	59.4308	13.11	13.1056	11.2	3.2	6.5	202	2192	108.83	254.22	83.23	3660	3734	4.5	11.7	14.3	8.9	82.3	Hyponatremia	134	Normal	4.2	1	Unknown	Unknown	19.8595
54542	83	2	96920.7	49	Male	Others	Some_college_or_above	Married	1.81	Never_smoking	No	Never_drinking	No	Light_drinking	Unknown	Yes	Yes	No	No	No	No	No	22.28	60.3224	287.18	287.179	6.5	2.5	3.2	182	1927	86.86	192.26	73	3169	2071	3.1	18.73	15.5	5.5	68.7	Normal	140	Hypokalemia	3.8	6	Unknown	Unknown	18.0301
54548	87	2	17966.1	27	Female	Others	Some_college_or_above	No_married	0.41	Never_smoking	No	Low_drinking	Yes	Never_drinking	>=450	No	Yes	No	No	No	No	No	30.65	141.625	50.62	50.6154	8.4	2.2	5.5	240	1036	58.89	156.96	19.61	1576	2065	3.4	4.85	11.8	3.2	26.8	Normal	141	Normal	4.5	4	Unknown	<=100	22.7375
54551	87	1	24916.2	47	Male	Others	High_school_graduate_or_below	Married	3.5	Never_smoking	No	Median_drinking	Yes	Excessive_drinking	>=450	Yes	Yes	Yes	Yes	No	Yes	Yes	41.63	109.239	77.31	77.3077	4.9	1.6	2.7	202	4379	138.36	546.94	153.59	10144	8404	15.2	52.06	14.3	5.6	54.1	Normal	139	Normal	4.5	5	Unknown	Unknown	12.6385
54560	80	1	35645.4	72	Female	White	High_school_graduate_or_below	Married	2.13	Never_smoking	No	Never_drinking	No	Never_drinking	Unknown	Yes	Yes	No	Yes	Yes	Yes	No	26.73	53.6444	5.24	5.2381	8	1.6	5.8	275	1353	46.89	204.46	46.12	1964	2362	1.6	8.16	13.9	6.1	31.6	Normal	142	Hypokalemia	3.9	5	Unknown	Unknown	13.8625
54589	75	1	45746.2	75	Male	White	High_school_graduate_or_below	Married	1.58	Former_smoking	Yes	Never_drinking	No	Never_drinking	Unknown	Yes	Yes	No	No	Yes	Yes	No	31.8	34.6451	2.76	2.75862	7.7	2.3	3.9	201	1207	37.69	218.84	20.32	2683	1378	0.5	3.15	15.2	8.5	64.3	Normal	139	Hypokalemia	4	8	Unknown	Unknown	12.4905
54607	75	1	12115.2	70	Male	Others	High_school_graduate_or_below	Married	1.2	Former_smoking	Yes	Unknown	Yes	Never_drinking	<450	Yes	Yes	Yes	No	No	Yes	No	34.32	77.3717	50.58	50.5814	6.3	2.5	3.1	193	2252	120.19	309.95	61.45	3780	3581	14	35.64	14.1	6	57.9	Normal	141	Hypokalemia	3.3	9	Unknown	Unknown	21.3481
54622	76	1	37401.3	70	Female	White	Some_college_or_above	Married	5	Former_smoking	Yes	High_drinking	Yes	Excessive_drinking	Unknown	Yes	Yes	No	No	Yes	Yes	Yes	53.78	48.607	42.41	42.4138	5.1	1.5	2.9	97	2154	80.58	153.63	71.13	3195	2160	6.4	8.73	11.9	4.4	76.5	Normal	140	Normal	4.7	6	Unknown	Unknown	14.9638
54623	77	2	37135.6	80	Female	White	Some_college_or_above	No_married	4.43	Former_smoking	Yes	Never_drinking	No	Never_drinking	<450	Yes	Yes	Yes	No	Yes	Yes	No	33.7	51.1478	14.42	14.4167	7.6	1.7	4.6	187	986	62.87	98.07	40.89	3172	2039	40.7	25.91	12.6	6.1	99.8	Normal	138	Hypokalemia	3.7	6	Unknown	Unknown	25.5051
54632	85	2	17774.6	49	Female	White	Some_college_or_above	No_married	0.37	Never_smoking	No	Never_drinking	No	Never_drinking	<450	Yes	Yes	No	No	No	No	No	31.93	77.5121	32.33	32.3333	6	1.6	3.9	175	2522	94.26	283.84	115.86	3219	3517	39	23.61	14.8	6.2	76.4	Normal	141	Hypokalemia	4	4	Unknown	<=100	14.95
54633	77	1	34147.4	80	Female	White	Some_college_or_above	Married	2.2	Former_smoking	Yes	High_drinking	Yes	Excessive_drinking	Unknown	Yes	Yes	Yes	No	No	No	No	28.06	28.6166	858.33	858.333	10.2	6.4	2.5	152	1560	52.41	147.98	52.56	1423	1406	8.5	15.51	13.2	8.2	43	Normal	138	Normal	4.2	2	Unknown	Unknown	13.4385
54637	83	2	32532.7	80	Female	White	Some_college_or_above	Married	1.17	Never_smoking	No	Never_drinking	No	Never_drinking	>=450	Yes	Yes	Yes	No	No	No	No	22.44	46.7339	9.39	9.38776	7.6	1.6	5	274	624	12.43	103.89	19.02	1209	971	1.5	5.2	13.1	8.1	72	Normal	140	Normal	4.1	5	Unknown	Unknown	7.96795
54639	86	1	20939.5	51	Male	Others	Some_college_or_above	Married	1.02	Never_smoking	No	Unknown	Unknown	Never_drinking	<450	No	Yes	No	No	No	No	No	18.12	93.2113	110.92	110.92	5.4	2.2	2.5	184	2610	104	414.1	63.18	6519	3902	9.9	12.58	15.9	5.1	68.8	Normal	140	Hypokalemia	3.7	4	Unknown	Unknown	15.9387
54642	75	1	8652.26	68	Male	Others	High_school_graduate_or_below	Married	0.12	Former_smoking	Yes	Unknown	Yes	Never_drinking	Unknown	Yes	Yes	No	No	No	No	No	25.71	67.3529	77.46	77.4648	10.4	2.5	6.8	278	2252	63.12	313.28	86.8	3503	3325	15.7	27.64	15	4.8	97	Normal	140	Hypokalemia	3.5	4	Unknown	Unknown	11.2114
54644	75	1	34220	31	Female	Others	Some_college_or_above	Married	3.54	Never_smoking	No	Low_drinking	Yes	Never_drinking	>=450	Yes	Yes	No	Yes	No	No	No	31.28	147.507	63.61	63.6111	8.8	3.3	4.8	257	958	74.23	87.7	33.63	3238	1174	1.7	8.75	12.5	4.2	34	Hyponatremia	133	Hypokalemia	3.4	3	Unknown	<=100	30.9937
54645	76	1	22647.3	59	Male	White	High_school_graduate_or_below	Married	3.43	Never_smoking	No	High_drinking	Yes	Light_drinking	>=450	Yes	Yes	No	No	Yes	No	Yes	33.67	63.8106	50.7	50.7006	8.5	1.6	6.2	294	1898	83.27	170.16	87.42	2313	2067	6.6	11.11	15	6.6	88.1	Hyponatremia	134	Normal	4.5	3	Unknown	Unknown	17.549
54660	77	1	91372.9	54	Male	White	Some_college_or_above	Married	5	Continuous_smoking	Yes	Median_drinking	Yes	Light_drinking	>=450	Yes	No	No	No	No	No	No	27.32	87.4753	43.85	43.8462	8.1	1.8	5.3	168	2133	81.34	230.98	93.25	3713	2509	3	10.66	16.2	6.7	43.3	Normal	138	Normal	4.3	7	Unknown	Unknown	15.2536
54661	82	2	26794	26	Female	Others	Some_college_or_above	No_married	5	Never_smoking	No	Median_drinking	Yes	Excessive_drinking	<450	No	No	No	No	No	No	No	21.47	130.149	85.6	85.6	7.4	1.9	4.9	335	3277	99.84	284.93	123.28	5578	2290	4.7	17.94	13.4	4.7	91.1	Normal	141	Hypokalemia	3.5	3	Unknown	<=100	12.1868
54663	83	2	15548.8	72	Male	Black	High_school_graduate_or_below	No_married	1.02	Former_smoking	Yes	Low_drinking	Yes	Never_drinking	<450	Yes	Yes	No	No	No	No	No	30.32	57.4708	13.2	13.195	4	1.4	2.1	148	1204	68.08	145.33	39.54	2159	1309	0.3	11.25	13.3	6	58.4	Normal	144	Normal	4.1	4	Unknown	Unknown	22.6179
54707	84	1	11329.1	79	Male	Black	High_school_graduate_or_below	Married	2.25	Never_smoking	No	Never_drinking	No	Never_drinking	>=450	Yes	Yes	No	Yes	Yes	Yes	No	21.39	100.032	1741.3	1741.3	7.1	1.3	4.8	192	755	42.24	106.39	18.18	1452	2012	10.2	22.77	13.6	5	75.2	Normal	139	Hypokalemia	3.7	7	Unknown	Unknown	22.3788
54720	89	2	5704.54	66	Female	Others	High_school_graduate_or_below	Married	1.3207	Continuous_smoking	Yes	Unknown	Yes	Never_drinking	Unknown	No	Yes	No	Yes	No	No	No	29.65	103.953	94.31	94.3056	8	1.9	5.4	222	1971	49.34	255.67	87.53	1784	2190	0.9	9.69	14.2	3.1	27.5	Normal	137	Normal	4.3	5	Unknown	Unknown	10.0132
54725	79	2	67282.7	62	Male	White	Some_college_or_above	No_married	2.95	Continuous_smoking	Yes	High_drinking	Yes	Never_drinking	<450	Yes	Yes	Yes	Yes	No	No	Yes	31.69	97.2565	33.19	33.1897	7.3	2.5	3.9	218	2063	82.66	233.55	92.88	5470	2840	2.2	25.84	17.3	6.6	49.7	Normal	139	Hypokalemia	4	8	Unknown	Unknown	16.0271
54738	81	2	57398.8	67	Male	White	Some_college_or_above	Married	5	Former_smoking	Yes	Low_drinking	Yes	Never_drinking	Unknown	Yes	Yes	Yes	Yes	No	No	No	35.77	64.3977	1291.95	1291.95	8.1	2.2	5.2	213	2003	85.04	224.33	86.72	4400	3399	4.9	13.75	12.9	6	46.1	Normal	135	Normal	4.8	4	Unknown	Unknown	16.9825
54744	76	2	33645.6	70	Male	White	High_school_graduate_or_below	Married	3.09	Continuous_smoking	Yes	Low_drinking	Yes	Never_drinking	Unknown	Yes	Yes	Yes	Yes	No	No	No	33.34	87.0318	296.75	296.753	10	2.6	6.4	258	1414	38.68	177.59	63.07	2304	1043	1.2	12.42	14.8	3.7	61.1	Normal	137	Normal	4.5	3	Unknown	Unknown	10.942
54769	76	2	18572.7	64	Male	White	Some_college_or_above	Married	1.59	Former_smoking	Yes	Low_drinking	Yes	Never_drinking	Unknown	Yes	Yes	Yes	Yes	Yes	Yes	Yes	32.23	58.8132	9.42	9.42197	8	2.4	4.5	249	2007	84.79	228.73	88.59	3305	3488	5.4	13.11	15.8	9.7	58.4	Normal	140	Hypokalemia	3.9	6	Unknown	Unknown	16.8989
54812	79	2	26351.1	63	Female	White	High_school_graduate_or_below	No_married	1.12	Former_smoking	Yes	Low_drinking	Yes	Never_drinking	<450	No	Yes	No	No	No	No	No	37.46	54.3693	7.95	7.95455	8.2	2.9	4.2	280	1218	36.67	184.44	36.63	1336	1677	6.9	8.2	14.3	5	69.3	Normal	136	Hypokalemia	3.7	4	Unknown	Unknown	12.0427
54813	87	2	19243.4	66	Male	Others	Some_college_or_above	Married	1.12	Never_smoking	No	Never_drinking	No	Never_drinking	>=450	Yes	Yes	No	No	Yes	No	No	30.484	77.9714	240.82	240.816	9.4	2.2	6.3	181	1588	59.88	267.48	34.32	2493	2582	8.4	23.42	14.5	6.2	56	Normal	141	Normal	4.7	6	Unknown	Unknown	15.0831
54822	83	2	12298.7	73	Male	White	Some_college_or_above	Married	2.2	Former_smoking	Yes	Never_drinking	No	Never_drinking	Unknown	Yes	Yes	No	Yes	Yes	No	Yes	31.0136	58.7639	1.74	1.73913	6.5	3.3	2.3	155	1894	86.96	211.7	79.41	4345	4362	3.4	11.04	12.7	5.8	34.7	Normal	143	Normal	4.4	5	Unknown	Unknown	18.3654
54831	80	1	31605.5	80	Female	White	High_school_graduate_or_below	No_married	1.66	Continuous_smoking	Yes	Unknown	Unknown	Never_drinking	Unknown	Yes	Yes	No	Yes	Yes	Yes	No	25.9	27.6715	7.92	7.92079	10.9	3.2	5.8	218	1123	30.75	149.95	44.99	1778	1054	0.5	76.73	12.7	9.7	46	Normal	140	Normal	4.1	3	Unknown	Unknown	10.9528
54834	88	2	17689	75	Female	White	Some_college_or_above	No_married	1.11	Continuous_smoking	Yes	Unknown	Yes	Never_drinking	<450	No	No	No	No	No	No	No	13.18	49.1769	43.45	43.4524	9.9	3.3	6	295	669	8.8	114.63	21.44	450	731	2.9	7.21	13.8	7	69.2	Normal	137	Hypokalemia	3.7	5	Unknown	Unknown	5.26158
54839	81	2	21791.1	80	Male	White	Some_college_or_above	Married	4.12	Never_smoking	No	Median_drinking	Yes	Light_drinking	<450	Yes	Yes	Yes	No	No	No	No	22.46	35.3439	3.43	3.42593	6	2.1	2.8	176	1205	38.49	152.43	34.5	1368	2341	8.2	7.72	12.9	6.9	124	Normal	140	Normal	4.3	5	Unknown	Unknown	12.7768
54863	86	1	21984.6	80	Male	White	Some_college_or_above	Married	3.15526	Former_smoking	Yes	Unknown	Yes	Never_drinking	<450	Yes	Yes	Yes	Yes	No	Yes	No	28.06	33.4494	27.05	27.0526	7.2	1.6	4.9	233	1713	44.65	292.24	47.43	2829	3192	38.3	84.47	12.3	6.8	89.7	Normal	140	Normal	4.2	10	Unknown	Unknown	10.4262
54866	83	1	68602.4	67	Male	Others	High_school_graduate_or_below	Married	1.03	Former_smoking	Yes	Low_drinking	Yes	Never_drinking	Unknown	Yes	Yes	Yes	Yes	No	Yes	Yes	31.6	84.2143	34.27	34.2742	4.9	1.3	3	172	1243	66.67	142.48	43.87	2911	1596	0	9.26	14.6	6	50.2	Hyponatremia	133	Hypokalemia	3.9	7	Unknown	Unknown	21.4545
54917	84	1	26065.9	20	Male	White	Some_college_or_above	No_married	0.65	Never_smoking	No	High_drinking	Yes	Never_drinking	>=450	No	Yes	No	No	No	No	No	32.36	121.134	57.23	57.234	7.3	2.2	4.4	171	1813	72.15	195.95	82.25	4592	1333	0.6	15.32	17	7.8	45.9	Normal	138	Hypokalemia	3.6	3	Unknown	Unknown	15.9184
54932	78	1	10760.1	55	Male	Others	High_school_graduate_or_below	Married	0.88	Never_smoking	No	High_drinking	Yes	Excessive_drinking	Unknown	Yes	Yes	No	Yes	No	No	No	33.9	99.0559	46.57	46.5741	10.1	2.6	6.7	201	1925	50.88	177.04	47.55	2487	1424	2.8	8.81	16.8	5.3	39.6	Normal	135	Hypokalemia	3.8	3	Unknown	Unknown	10.5725
54935	85	1	51085.4	60	Male	White	Some_college_or_above	Married	5	Former_smoking	Yes	Low_drinking	Yes	Never_drinking	Unknown	Yes	Yes	Yes	No	No	No	No	25.1	71.8839	124.54	124.537	6.1	2.3	3	167	2848	78.43	372.46	119.79	2907	3538	10.7	36.59	14.6	5.1	70.8	Normal	138	Hypokalemia	3.7	3	Unknown	Unknown	11.0154
54943	82	2	8401.91	65	Male	Others	High_school_graduate_or_below	No_married	2.77	Former_smoking	Yes	High_drinking	Yes	Light_drinking	<450	Yes	Yes	No	Yes	No	No	Yes	25.3	57.9629	2.48	2.48485	7.9	1.7	5	261	3325	171.98	299.75	149.47	5221	3877	23.3	25.09	14	4.9	97.9	Normal	138	Normal	4.4	3	Unknown	Unknown	20.6893
54951	86	1	27063.1	24	Female	White	Some_college_or_above	No_married	0.37	Never_smoking	No	Never_drinking	No	Never_drinking	>=450	No	No	No	No	No	No	No	21.08	135.248	33.04	33.0387	7.1	2.1	4.3	235	787	21.32	120.91	28.15	1189	1154	3.8	10.93	13.9	4	63.3	Normal	140	Normal	4.1	8	Unknown	<=100	10.8361
54972	88	1	21402.5	80	Male	Others	High_school_graduate_or_below	Married	4.1	Former_smoking	Yes	Unknown	Yes	Never_drinking	Unknown	Yes	Yes	Yes	Yes	No	Yes	No	39.84	64.7794	1141.77	1141.77	6.8	1.5	4.3	158	1492	70.4	192.29	50.66	3377	2972.5	11.7	20.27	13.6	5.1	50.9	Normal	139	Normal	4.5	7	Unknown	Unknown	18.874
54974	76	2	22695.9	80	Male	White	High_school_graduate_or_below	Married	2.13	Former_smoking	Yes	Unknown	Yes	Never_drinking	Unknown	Yes	Yes	No	No	No	No	Yes	27.59	31.893	34.22	34.2222	8.9	1.5	6.3	180	2094.5	58.34	253.04	96.29	2280	1900	60.3	15.91	13.9	6.4	151	Normal	140	Hyperkalemia	5.2	1	Unknown	Unknown	11.1416
54978	88	2	12279.9	80	Female	Black	High_school_graduate_or_below	No_married	1.07	Former_smoking	Yes	Never_drinking	No	Never_drinking	Unknown	Yes	Yes	No	Yes	No	No	No	43.41	69.3711	67.53	67.5301	9	3	4.8	188	1816	52.62	252.95	67.73	3489	2506	4.7	13.36	14.3	6.6	17.7	Normal	142	Hypokalemia	3.9	3	Unknown	Unknown	11.5903
54983	82	1	22809.9	80	Male	White	High_school_graduate_or_below	Married	1.48	Former_smoking	Yes	Unknown	Yes	Never_drinking	Unknown	Yes	Yes	Yes	No	No	Yes	No	23.84	34.1147	25.8	25.8025	10.3	1.7	7.3	156	2489	106.4	241.22	122.06	4461.6	2577	15.7	13.98	12.3	6.2	91.6	Normal	141	Hypokalemia	3.9	4	Unknown	Unknown	17.0992
54993	75	1	15553.1	70	Female	Others	High_school_graduate_or_below	Married	0.84	Never_smoking	No	Never_drinking	No	Never_drinking	Unknown	Yes	Yes	Yes	Yes	No	Yes	No	26.91	45.4838	225.44	225.439	5.7	1.9	3	216	1164	39.9	148.69	46.49	1178	1302	16.6	70.95	11.9	8.7	69	Normal	135	Normal	4.7	4	Unknown	Unknown	13.7113
55014	85	2	6774.93	67	Female	Others	High_school_graduate_or_below	No_married	1.30924	Never_smoking	No	Low_drinking	Yes	Never_drinking	Unknown	Yes	Yes	No	No	No	No	No	50.09	106.932	80.87	80.8696	6.5	2.1	3.8	269	919	29.09	158.04	20.71	822	1003	0.9	5.81	12.9	5.3	33.2	Normal	141	Hypokalemia	3.8	3	Unknown	Unknown	12.6616
55018	85	2	60349.5	67	Male	White	Some_college_or_above	Married	4.12	Never_smoking	No	High_drinking	Yes	Excessive_drinking	Unknown	Yes	Yes	Yes	No	No	Yes	Yes	23.61	78.2146	35.58	35.5789	6	2.6	2.4	202	2138	53.6	216.62	71.92	2673	1963	0.3	13.57	16	7.2	29.5	Normal	143	Hypokalemia	3.8	6	Unknown	Unknown	10.0281
55044	81	2	38826.2	79	Female	White	High_school_graduate_or_below	Married	4.46	Former_smoking	Yes	High_drinking	Yes	Excessive_drinking	<450	Yes	Yes	Yes	No	Yes	No	No	26.46	52.8679	10.93	10.9302	6.3	1.4	3.8	274	2243.5	78.93	170.1	107.24	3706	2735	14.7	14.77	12.3	5.8	68.1	Normal	140	Normal	4.4	5	Unknown	Unknown	14.0727
55046	82	1	38178.2	80	Female	White	Some_college_or_above	Married	3.43	Never_smoking	No	Median_drinking	Yes	Never_drinking	Unknown	Yes	Yes	Yes	No	Yes	Yes	Yes	29.68	79.6782	75.93	75.9259	7.6	2.5	4.2	166	620	21.95	85.1	22.7	1188	1441	13.5	3.5	13.2	4.9	93.1	Normal	138	Normal	4.5	6	Unknown	Unknown	14.1613
55076	86	1	25276.8	80	Female	White	High_school_graduate_or_below	No_married	1.9079	Never_smoking	No	Never_drinking	No	Never_drinking	<450	Yes	Yes	No	No	No	No	No	22.16	89.4859	38.82	38.8235	6.8	1.5	4.8	232	1517	41.85	185.51	71.06	2837	2316	10.8	25.52	13.2	3.5	92.4	Normal	141	Normal	4.3	8	Unknown	Unknown	11.0349
55079	79	2	14786.9	50	Male	Others	Some_college_or_above	No_married	3.69	Never_smoking	No	High_drinking	Yes	Never_drinking	>=450	Yes	No	No	No	No	No	No	35.4	57.8735	6.26	6.26126	4.6	1.5	2.5	117	2245	84.75	228.54	109.8	4441	2638	3.6	16.62	16.4	6.3	24.2	Normal	142	Normal	4.1	5	Unknown	Unknown	15.1002
55094	81	2	23192.9	53	Male	White	Some_college_or_above	Married	1.3	Continuous_smoking	Yes	Unknown	Unknown	Excessive_drinking	<450	Yes	Yes	No	No	No	No	No	26.29	90.9259	56.41	56.4058	8	1.3	6	131	3485	106.45	369.95	147.18	5447	4045	7.9	31.05	17.5	6.9	56.2	Normal	141	Normal	4.4	2	Unknown	Unknown	12.2181
55107	86	2	11147.1	80	Male	Others	High_school_graduate_or_below	Married	1.56146	Former_smoking	Yes	Unknown	Yes	Never_drinking	Unknown	Yes	Yes	Yes	No	No	No	No	22.1	12.7429	1111.63	1111.63	9.4	1.2	6.9	150	1031	45.76	158.53	24.37	4499	1457	6.7	21.79	12.5	4.7	82.3	Normal	139	Hyperkalemia	5.6	3	Unknown	Unknown	17.7536
55138	78	1	27466.7	44	Female	Black	Some_college_or_above	No_married	3.69	Never_smoking	No	Low_drinking	Yes	Never_drinking	<450	No	Yes	No	No	No	No	No	27.84	101.476	31.64	31.6418	5.3	2.4	2.5	351	1956	51.78	276.13	74.02	2202	2194	2.6	5.81	12.7	6	21.9	Normal	137	Hypokalemia	3.9	4	Unknown	>100	10.589
55152	77	2	38592.9	80	Female	White	High_school_graduate_or_below	Married	1.92	Never_smoking	No	Median_drinking	Yes	Light_drinking	Unknown	Yes	Yes	No	No	No	Yes	No	29.5	50.7129	3.96	3.9604	5.6	2	2.9	232	1486	46.38	196.44	46.64	2187	2442	25.6	9.93	13.1	6.5	106	Normal	142	Hypokalemia	4	8	Unknown	Unknown	12.4845
55161	86	2	10876.4	80	Male	Others	High_school_graduate_or_below	Married	0.89	Former_smoking	Yes	Unknown	Yes	Never_drinking	Unknown	Yes	No	No	No	No	No	No	27.12	39.6177	292.39	292.391	6.5	1.3	4.7	156	1037	41.17	184.49	18.84	1131	2132	3.6	13.87	14.5	8.1	56.8	Normal	140	Normal	4.5	3	Unknown	Unknown	15.8804
55174	86	3	12306.4	70	Female	Black	High_school_graduate_or_below	Married	2.06	Former_smoking	Yes	Low_drinking	Yes	Never_drinking	<450	Yes	Yes	Yes	Yes	No	No	Yes	36.13	40.5104	111.15	111.148	6.4	1.5	4.2	301	988	91.38	68.45	38.26	2662	2025	0.2	7.78	11.2	7.6	55.6	Normal	140	Normal	4.7	4	Unknown	Unknown	36.996
55179	76	2	35857.1	80	Female	White	Some_college_or_above	Married	5	Never_smoking	No	Median_drinking	Yes	Never_drinking	<450	Yes	Yes	Yes	No	Yes	Yes	No	24.24	53.4376	6.81	6.81319	5.8	2.3	2.5	222	1747	70.74	158.83	91.23	2696	1430	37.9	10.86	14.2	7.3	107	Normal	139	Normal	4.4	3	Unknown	Unknown	16.1969
55191	86	2	68674	45	Female	Others	High_school_graduate_or_below	Married	2.03	Never_smoking	No	Never_drinking	No	Never_drinking	<450	No	No	No	No	No	No	No	21.99	119.812	41	41	6.7	2.6	3.4	370	1561	73.54	171.95	63.86	2039	1645	0.7	8.2	12.5	5.5	47	Normal	139	Hypokalemia	3.4	8	Unknown	<=100	18.8443
55194	76	2	38913.5	75	Female	White	Some_college_or_above	Married	5	Never_smoking	No	Never_drinking	No	Never_drinking	>=450	Yes	No	Yes	No	No	Yes	No	42.75	27.6173	1.64	1.63636	6.3	2.7	2.8	153	1324	58.04	151.25	56.99	2333	2553	20.5	14.54	10.9	5	96.9	Normal	140	Normal	4.2	5	Unknown	Unknown	17.5347
55198	87	2	13828.9	53	Male	Others	High_school_graduate_or_below	No_married	5	Never_smoking	No	High_drinking	Yes	Excessive_drinking	>=450	Yes	Yes	No	No	No	No	No	31.06	72.2715	218.2	218.204	7.8	1.6	5.6	280	1874	98.34	78.01	69.05	2679	1554	0.8	7.78	15.9	7.6	28.3	Normal	137	Normal	4.2	2	Unknown	Unknown	20.9904
55208	88	1	17396.2	48	Male	Others	High_school_graduate_or_below	No_married	2.12	Never_smoking	No	High_drinking	Yes	Excessive_drinking	Unknown	Yes	Yes	No	Yes	No	No	No	22.71	101.106	55.24	55.2439	5.1	1.3	3.3	206	1907	80.18	89.53	84.33	1854	1556	0.9	13.02	15.2	6.7	59.7	Normal	139	Hypokalemia	3.8	2	Unknown	Unknown	16.818
55234	86	1	18154	48	Female	Others	High_school_graduate_or_below	Married	1.22	Never_smoking	No	Never_drinking	No	Never_drinking	Unknown	No	Yes	No	Yes	No	No	No	36.41	122.201	66.13	66.129	6	1.6	3.8	399	1014	49.35	141.39	29.89	1918	2103	9.1	8.45	8.9	2.8	51.7	Normal	136	Normal	4.3	3	Unknown	<=100	19.4675
55240	75	1	8780.85	60	Female	Others	High_school_graduate_or_below	Married	1.88196	Never_smoking	No	Never_drinking	No	Never_drinking	>=450	Yes	Yes	No	Yes	No	No	Yes	24.3	109.665	176.63	176.632	8	1.8	5.5	361	1576	101.36	89.07	89.14	2813	2021	2.7	11.81	13.5	5.7	47.7	Normal	143	Hypokalemia	3.7	3	Unknown	Unknown	25.7259
55254	88	1	57945	65	Male	White	Some_college_or_above	Married	4.85	Never_smoking	No	Never_drinking	No	Never_drinking	>=450	Yes	No	No	Yes	No	No	No	33.26	75.4738	39.74	39.7386	9.1	1.8	6.4	223	2884	154.3	328.35	108.51	6141	3371	9.9	18.48	15.4	6.7	42.9	Normal	142	Normal	4.3	7	Unknown	Unknown	21.4008
55259	82	1	21126.3	77	Female	White	High_school_graduate_or_below	No_married	1.39	Never_smoking	No	Never_drinking	No	Never_drinking	Unknown	Yes	Yes	No	No	Yes	Yes	No	34.51	55.0683	10.9	10.8955	4.9	1.7	2.2	343	1647	66.4	228.46	57.53	3998	3409	23.6	10.73	11.4	6.3	99.9	Normal	137	Normal	4.5	6	Unknown	Unknown	16.1263
55272	88	2	54062.1	66	Male	Others	Some_college_or_above	Married	5	Never_smoking	No	Never_drinking	No	Never_drinking	>=450	Yes	No	Yes	Yes	No	No	No	44.41	72.1426	119.25	119.255	7.6	1.6	5	271	1087	55.57	138.84	38.29	1802	2290	14.4	24.56	14.7	4.4	59	Normal	144	Hypokalemia	4	8	Unknown	Unknown	20.4489
55280	84	1	10875.7	80	Male	White	High_school_graduate_or_below	Married	1.72	Former_smoking	Yes	Unknown	Unknown	Never_drinking	<450	Yes	Yes	Yes	No	No	Yes	Yes	24.76	52.5609	31.82	31.8182	7.1	1	5.2	193	806	24.8	138.41	17.43	1709	789	0.6	6.47	14.4	7	74.3	Normal	140	Normal	4.4	3	Unknown	Unknown	12.3077
55292	80	2	38461.2	71	Male	White	High_school_graduate_or_below	Married	1.73	Never_smoking	No	Low_drinking	Yes	Never_drinking	<450	Yes	Yes	Yes	Yes	Yes	Yes	No	39.17	84.6599	43.31	43.3071	6.6	1.9	4	243	2005	81.6	165.73	111.2	2588	1895	2.5	14.89	16.3	5.2	46	Normal	142	Hypokalemia	4	5	Unknown	Unknown	16.2793
55295	77	2	99015.5	53	Male	White	Some_college_or_above	Married	4.51	Never_smoking	No	Median_drinking	Yes	Never_drinking	<450	Yes	Yes	No	Yes	No	No	Yes	36.34	58.2432	23.21	23.211	6.7	2.1	3.7	298	2864	124.05	241.85	154.2	4384	2119	4.4	20.78	13.5	7.1	77	Normal	141	Normal	4.4	3	Unknown	Unknown	17.3254
55303	80	2	45346.4	71	Female	White	High_school_graduate_or_below	Married	1.78	Never_smoking	No	Never_drinking	No	Never_drinking	Unknown	Yes	No	No	Yes	No	Yes	Yes	44.14	46.1546	50.36	50.3571	3.4	1.1	1.9	77	921	41.07	86.13	47.16	1400	766	1	70.36	10.1	7.6	49.7	Normal	141	Normal	4.4	6	Unknown	Unknown	17.8371
55310	79	1	62673.3	36	Female	White	Some_college_or_above	No_married	1.85	Never_smoking	No	Unknown	Unknown	Never_drinking	>=450	No	Yes	No	No	No	No	No	19.91	132.948	42.45	42.449	6.4	1.5	4.1	214	1204	41.35	174.91	45.62	1643	2816	10.1	31.29	14.1	2.7	117	Normal	138	Hypokalemia	3.8	11	Unknown	<=100	13.7375
55311	77	1	12503.8	55	Female	Others	Some_college_or_above	No_married	0.85	Never_smoking	No	Never_drinking	No	Never_drinking	Unknown	Yes	Yes	Yes	Yes	No	Yes	No	31.98	10.7513	20.98	20.9756	7.1	1.4	4.9	105	1005	33.81	167.27	24.29	1585	1598	0.3	9.39	8.2	5.3	50	Normal	140	Hyperkalemia	5.4	8	Unknown	Unknown	13.4567
55333	84	2	22905.2	31	Female	Black	High_school_graduate_or_below	No_married	0.05	Continuous_smoking	Yes	High_drinking	Yes	Excessive_drinking	>=450	Yes	Yes	No	No	No	No	No	20.71	139.481	66.91	66.9106	4.6	2.2	2	404	694	7.38	49.7	20.76	621	197	0	1.68	10.2	7.5	21.4	Normal	142	Hypokalemia	3.2	6	Unknown	<=100	4.2536
55345	80	2	19099.1	35	Female	White	High_school_graduate_or_below	Married	0.27	Continuous_smoking	Yes	Low_drinking	Yes	Never_drinking	>=450	No	No	No	No	No	No	No	18.12	129.973	75	75	7.5	1.8	5	247	2055	57.31	268.01	85.76	2723	1843	3.5	7.83	13.9	2.7	32.3	Normal	142	Normal	4.1	3	Unknown	<=100	11.1552
55375	83	2	36331	34	Female	Black	Some_college_or_above	Married	5	Never_smoking	No	Unknown	Yes	Never_drinking	<450	Yes	No	No	No	No	No	No	41.09	112.681	30.92	30.916	4	1.1	2.5	260	1275	24.26	174.73	53.08	1599.5	636	0.7	5.77	11.5	5.8	42.6	Normal	142	Hypokalemia	3.8	5	Unknown	<=100	7.61098
55413	79	1	27796.1	71	Male	White	High_school_graduate_or_below	Married	3.08	Never_smoking	No	High_drinking	Yes	Excessive_drinking	Unknown	Yes	Yes	No	Yes	No	No	No	29.53	52.793	19.11	19.1129	5.4	2.2	2.2	208	2435	75.77	263.39	65.21	3823	2865	0.9	18.41	15.3	6.4	71.5	Normal	140	Normal	4.2	3	Unknown	Unknown	12.4468
55426	79	1	10811.1	76	Male	White	Some_college_or_above	Married	1.24	Never_smoking	No	Never_drinking	No	Never_drinking	Unknown	Yes	Yes	Yes	No	No	Yes	No	31.44	69.8615	163.87	163.871	7	1	5.3	153	2453	88.2	327.12	94.05	3596	2904	25.9	18.77	17.3	7.7	38	Normal	139	Normal	4.3	7	Unknown	Unknown	14.3824
55486	75	1	31973.8	22	Male	Others	High_school_graduate_or_below	Married	0.51	Continuous_smoking	Yes	High_drinking	Yes	Never_drinking	>=450	Yes	Yes	No	No	No	No	No	28.03	125.522	181.05	181.053	6.7	1.4	4.7	267	2552	128.77	333.4	82.15	3782	2405	20.2	13.71	15.4	8.9	50.8	Normal	137	Hypokalemia	3.8	4	Unknown	Unknown	20.1834
55488	83	1	32467.2	80	Female	White	High_school_graduate_or_below	No_married	0.87	Never_smoking	No	Low_drinking	Yes	Never_drinking	Unknown	Yes	Yes	Yes	Yes	Yes	No	Yes	31.13	50.2852	8.8	8.7988	7.8	2	4.9	221	2617	105.29	311.63	107.47	6786	3185	4.8	24.22	13	6.1	38.2	Normal	139	Normal	4.1	9	Unknown	Unknown	16.0932
55496	79	1	24350.7	80	Male	White	Some_college_or_above	Married	5	Never_smoking	No	Median_drinking	Yes	Never_drinking	Unknown	Yes	Yes	Yes	No	No	Yes	Yes	33.88	59.2773	103.49	103.491	5.9	1.3	4	119	2649	119.83	330.21	97.09	4115	4540	7	15.71	13.3	6.4	23	Normal	140	Normal	4.6	6	Unknown	Unknown	18.0944
55514	84	1	15571.8	80	Male	Others	High_school_graduate_or_below	No_married	1.59	Former_smoking	Yes	Never_drinking	No	Never_drinking	Unknown	Yes	No	Yes	No	Yes	No	No	23.15	80.382	34.82	34.8214	7.4	1.9	4.4	176	2531	67.73	291.68	123.34	3510	2105	3.5	21.74	16.1	8.6	35.4	Normal	138	Hypokalemia	4	7	Unknown	Unknown	10.7041
55523	80	2	25631.5	72	Female	White	High_school_graduate_or_below	No_married	1.29	Never_smoking	No	Unknown	Unknown	Never_drinking	<450	Yes	Yes	No	No	No	No	No	25.11	97.5347	49.05	49.0476	5.8	1.6	3.8	371	2798	96.92	349.33	115.54	3574	3624	2.4	17.29	12.2	4.2	61.5	Normal	137	Normal	4.4	3	Unknown	Unknown	13.8556
55540	84	1	25202.4	20	Female	Black	Some_college_or_above	No_married	0.09	Never_smoking	No	Low_drinking	Yes	Never_drinking	<450	Yes	No	Yes	No	No	No	No	35.01	158.843	43.83	43.8286	5.6	1.8	3.4	275	3104	122.27	359.43	133.52	5315	4015	7.2	16.45	13.9	5.1	30.8	Normal	140	Hypokalemia	3.8	4	Unknown	<=100	15.7564
55544	77	1	34147.4	80	Female	White	High_school_graduate_or_below	No_married	4.92	Never_smoking	No	Never_drinking	No	Never_drinking	Unknown	Yes	Yes	Yes	No	Yes	Yes	No	26.95	55.9386	44.2	44.1975	6.2	1.8	3.7	202	2116	83.32	225.97	103.66	3249	4348	14.7	58.17	11.9	6.1	76.7	Normal	140	Normal	4.1	5	Unknown	Unknown	15.7505
55547	78	2	33211.4	31	Male	Others	High_school_graduate_or_below	No_married	1.88884	Former_smoking	Yes	High_drinking	Yes	Excessive_drinking	>=450	Yes	Yes	No	Yes	No	No	No	40.14	133.067	33.28	33.2787	7.3	1.7	4.8	236	2093	36.93	247.02	30.04	2155	1185	0.2	5.89	15.1	11.9	77.1	Normal	136	Hypokalemia	3.9	4	Unknown	Unknown	7.05781
55555	78	1	18488	58	Male	Black	High_school_graduate_or_below	Married	1.44	Never_smoking	No	Never_drinking	No	Never_drinking	Unknown	Yes	Yes	Yes	Yes	No	Yes	No	35.86	83.7428	50.56	50.5576	4.2	1.3	2.2	317	2076	63.91	283.67	80.29	3902	2066	3.9	11.71	10.9	8	32.8	Normal	138	Hypokalemia	3.8	8	Unknown	Unknown	12.3141
55571	78	2	24353.7	25	Female	Others	Some_college_or_above	No_married	2.60358	Never_smoking	No	Low_drinking	Yes	Light_drinking	Unknown	Yes	No	No	No	No	No	No	21.93	84.6954	56.11	56.1111	5.8	1.1	3.8	146	1758	104.63	145.12	74.35	2065	2141	5.7	20.45	11.4	3.9	88.4	Normal	143	Hypokalemia	3.8	4	Unknown	>100	23.8066
55572	84	1	31886.3	80	Female	White	High_school_graduate_or_below	No_married	1.39	Former_smoking	Yes	High_drinking	Yes	Excessive_drinking	Unknown	Yes	Yes	Yes	Yes	Yes	No	No	25.48	36.8565	19.29	19.2857	6.7	2.1	4	389	1723	68.39	140.7	71.2	2822	2533	2.7	75.77	11.6	7.2	97	Hyponatremia	129	Normal	4.6	2	Unknown	Unknown	15.877
55600	86	3	24958.6	71	Male	White	Some_college_or_above	Married	5	Former_smoking	Yes	Unknown	Unknown	Excessive_drinking	>=450	Yes	Yes	Yes	No	No	Yes	No	23.81	67.7507	59.53	59.5276	5.5	1.3	3.6	247	2052	113.66	247.3	45.8	4009	4125	33.9	20.3	15.3	5.6	132	Normal	140	Hypokalemia	3.3	3	Unknown	Unknown	22.1559
55632	78	2	36143.3	72	Male	White	Some_college_or_above	Married	5	Never_smoking	No	Never_drinking	No	Light_drinking	>=450	Yes	Yes	Yes	No	No	No	Yes	26.23	58.7062	6	6	7.8	1.5	5.5	168	2482	154.54	244.56	85.01	3547	3235	15.3	15.47	16.1	6.7	86.1	Normal	143	Normal	4.3	5	Unknown	Unknown	24.9057
55643	76	1	22127.7	80	Male	White	High_school_graduate_or_below	Married	2.2	Former_smoking	Yes	Unknown	Yes	Never_drinking	Unknown	Yes	No	Yes	Yes	No	Yes	Yes	30.4944	85.2515	136.07	136.071	6.3	1.4	4.3	278	1602	71.02	251.52	47.75	2270	3574	67.8	40.55	13.1	5.6	106	Hyponatremia	133	Normal	4.2	6	Unknown	Unknown	17.7328
55673	87	2	12166.6	80	Male	Others	Some_college_or_above	Married	3.77	Never_smoking	No	High_drinking	Yes	Excessive_drinking	<450	Yes	Yes	Yes	No	No	No	No	21.58	81.1279	120.11	120.115	6.8	1.9	4.3	230	1501	84.84	155.33	27.65	2866	2397	7.4	13.4	13.9	4.8	57.7	Normal	142	Normal	4.2	4	Unknown	Unknown	22.6089
55698	75	2	11447.2	80	Male	Black	High_school_graduate_or_below	No_married	1.55	Former_smoking	Yes	Low_drinking	Yes	Never_drinking	<450	Yes	Yes	Yes	Yes	No	Yes	Yes	31.58	46.9972	34.17	34.1667	5.5	1.7	2.9	231	1446	46.68	173.34	65.1	3810	2488	6.9	24.09	12.7	8.1	45.6	Normal	137	Normal	4.2	7	Unknown	Unknown	12.9129
55701	82	1	41432.4	74	Female	White	Some_college_or_above	Married	4.46	Never_smoking	No	Never_drinking	No	Never_drinking	Unknown	Yes	Yes	Yes	Yes	No	Yes	No	44.13	42.1155	29	29	11.7	3.2	7.6	225	777	21.41	94.45	36.78	1451	1363	31.5	24.12	11.7	7.1	115	Normal	144	Normal	4.8	3	Unknown	Unknown	11.0219
55702	78	1	47857.7	61	Male	White	Some_college_or_above	Married	2.8764	Former_smoking	Yes	Unknown	Unknown	Light_drinking	<450	Yes	Yes	No	No	No	Yes	Yes	27.23	51.1448	16.97	16.9737	8.6	1.6	6	269	1708	42.85	252.29	49.87	1898	3188	1	14.57	13.7	8.8	53.2	Normal	140	Hypokalemia	3.3	8	Unknown	Unknown	10.0351
55736	75	2	10471.9	79	Male	White	High_school_graduate_or_below	Married	1.51	Former_smoking	Yes	High_drinking	Yes	Light_drinking	>=450	Yes	Yes	Yes	No	No	No	Yes	26.05	43.9323	8.51	8.51485	6.6	1.3	4.7	152	1870	115.61	190.23	55.2	5995	3465	13.2	100.47	12.7	6.7	116	Normal	140	Hyperkalemia	5.4	6	Unknown	Unknown	24.7294
55759	75	1	16831.5	80	Female	Others	High_school_graduate_or_below	No_married	0.09	Former_smoking	Yes	Unknown	Yes	Never_drinking	Unknown	Yes	Yes	Yes	Yes	No	No	No	31.83	89.0633	561.9	561.905	9.2	3.4	3.9	118	1528	70.41	162.48	68.59	2078	2629	11.3	13	12.3	4.8	59.9	Normal	140	Hypokalemia	3.8	3	Unknown	Unknown	18.4319
55766	77	2	12864.8	80	Male	White	High_school_graduate_or_below	Married	0.91	Former_smoking	Yes	Unknown	Yes	Never_drinking	Unknown	No	Yes	No	Yes	No	No	No	27.75	78.5845	111.9	111.905	8	2.7	4.1	363	854	31.06	115.58	30.62	1342	1075	7.6	79.55	13.3	4.9	82.5	Normal	139	Hypokalemia	3.8	5	Unknown	Unknown	14.548
55772	84	1	10930.6	74	Female	Black	High_school_graduate_or_below	No_married	2.42	Continuous_smoking	Yes	Never_drinking	No	Never_drinking	>=450	Yes	Yes	Yes	No	Yes	No	No	29.87	68.2623	58.48	58.481	7.9	2.5	4.4	413	1513	68.89	198.58	49.23	3426	1411	2.9	10.89	13.3	5.9	25.4	Normal	139	Hypokalemia	3.4	3	Unknown	Unknown	18.2128
55779	88	2	8600.02	59	Female	Others	High_school_graduate_or_below	Married	1.2	Never_smoking	No	Never_drinking	No	Never_drinking	>=450	Yes	No	No	No	No	No	Yes	27.91	94.8447	80.98	80.9816	4.5	1.5	2.5	168	1278	43.93	243.24	18.99	1829	3086	18.5	37.61	13.3	5.9	62.4	Normal	140	Hypokalemia	4	10	Unknown	Unknown	13.7496
55801	77	1	20875.3	77	Female	White	High_school_graduate_or_below	No_married	1.11	Never_smoking	No	Never_drinking	No	Never_drinking	Unknown	Yes	Yes	Yes	No	Yes	Yes	Yes	28.98	37.6414	9.7	9.69697	7.5	2.2	4.3	192	1508	48.26	197.85	60.3	2017	2241	15	8.17	10.5	7.2	90.8	Normal	138	Normal	4.3	3	Unknown	Unknown	12.8011
55813	75	2	27028.4	45	Male	White	Some_college_or_above	Married	1.31	Continuous_smoking	Yes	Low_drinking	Yes	Never_drinking	>=450	No	Yes	No	No	No	No	No	23.81	77.1104	101.61	101.607	8.4	2.1	5	221	2255.5	53.31	360.92	70.34	2913	2455	6.1	27.56	16.5	7.4	77.1	Normal	140	Hypokalemia	4	4	Unknown	Unknown	9.45422
55830	80	2	20803.9	67	Female	Black	High_school_graduate_or_below	No_married	2.13	Never_smoking	No	Never_drinking	No	Never_drinking	>=450	Yes	Yes	No	No	No	Yes	No	21.45	72.386	30.25	30.25	5.5	1.8	3.1	251	2120	81.21	298.67	72.13	3383	2849	0.7	16.25	13.1	5.9	86.5	Normal	138	Normal	4.2	7	Unknown	Unknown	15.3226
55844	80	1	18638.6	52	Female	White	High_school_graduate_or_below	No_married	0.42	Continuous_smoking	Yes	High_drinking	Yes	Excessive_drinking	Unknown	Yes	Yes	Yes	No	Yes	No	No	23.53	109.996	55	55	4.9	1.6	2.5	153	2100	53.17	119.69	53.32	2041	1536	5.1	6.59	14.6	5.5	18	Normal	137	Normal	4.3	4	Unknown	Unknown	10.1276
55855	75	1	13041.1	58	Female	Others	High_school_graduate_or_below	No_married	1.64	Never_smoking	No	Never_drinking	No	Never_drinking	Unknown	Yes	Yes	Yes	Yes	No	No	No	32.17	38.2386	15.18	15.1818	8.6	2.7	5.4	304	1222	34.09	186.05	40.25	1253	2308	6	6.83	12.7	4	16.3	Normal	144	Hypokalemia	4	5	Unknown	Unknown	11.1588
55875	76	2	22538.9	80	Male	White	Some_college_or_above	Married	2.4	Former_smoking	Yes	Unknown	Yes	Never_drinking	Unknown	Yes	Yes	Yes	No	Yes	No	Yes	25.16	57.8021	10.23	10.2344	4.5	1.3	2.6	141	1530	75.92	192.2	51.98	3473	2830	31.2	16.18	15.2	6.7	137	Normal	141	Normal	4.4	2	Unknown	Unknown	19.8484
55887	80	2	44570.6	80	Female	White	High_school_graduate_or_below	No_married	2.22	Never_smoking	No	Never_drinking	No	Light_drinking	<450	Yes	No	Yes	No	Yes	No	No	26.77	61.0742	72.52	72.5243	8.2	3.3	4.2	331	1182.9	42.53	196.61	27.29	2884	2241	85.9	15.26	12	5.4	128	Normal	140	Normal	4.6	9	Unknown	Unknown	14.3816
55932	78	2	86908.8	46	Female	Others	Some_college_or_above	Married	4.54	Never_smoking	No	Never_drinking	No	Never_drinking	<450	No	No	No	No	No	No	No	21.27	117.079	31.55	31.5493	7.1	1.9	4.5	195	2060	71.94	287.12	74.87	3627	3510	7.8	15.98	13.1	4.7	35.5	Normal	140	Hypokalemia	4	7	Unknown	<=100	13.9689
55947	75	2	39207.6	75	Male	White	High_school_graduate_or_below	Married	2.5299	Continuous_smoking	Yes	Unknown	Unknown	Never_drinking	>=450	Yes	Yes	Yes	No	No	Yes	No	21.35	55.2761	897.96	897.959	7.6	2.4	4.2	277	3700	108.32	451.77	166.02	6354	3350	19.6	28.35	15.4	6	79.2	Normal	139	Normal	4.2	2	Unknown	Unknown	11.7103
55958	80	2	21081.6	45	Female	White	High_school_graduate_or_below	No_married	0.82	Continuous_smoking	Yes	Never_drinking	No	Never_drinking	>=450	Yes	Yes	Yes	No	No	Yes	Yes	35.28	45.7035	10.59	10.5882	10.5	1.6	7.7	158	1545	72.89	158.59	71.21	2687	2796	6.9	11.45	13.5	7.6	95.3	Normal	140	Normal	4.6	3	Unknown	>100	18.8712
55965	82	1	17147.3	63	Female	Black	Some_college_or_above	No_married	1.62	Never_smoking	No	Low_drinking	Yes	Never_drinking	<450	Yes	Yes	No	Yes	No	No	Yes	25.63	122.369	90.63	90.625	6.9	1.9	4.5	288	2540	89.13	329.22	102.7	3931	3216	19.1	12.71	13.7	5.6	75.4	Normal	139	Normal	4.2	6	Unknown	Unknown	14.0362
55971	80	2	27674.1	80	Male	White	Some_college_or_above	No_married	3.33	Former_smoking	Yes	Low_drinking	Yes	Light_drinking	Unknown	Yes	Yes	Yes	No	Yes	Yes	Yes	28.76	55.9443	27.35	27.3469	7.4	1.8	4.7	152	2340	92.76	317.33	71.8	3378	3445	13.8	39.71	15.7	8	78.6	Normal	140	Hypokalemia	3.9	4	Unknown	Unknown	15.8564
55980	80	2	102353	55	Male	White	High_school_graduate_or_below	No_married	4.46	Continuous_smoking	Yes	Median_drinking	Yes	Never_drinking	<450	Yes	Yes	No	No	No	No	No	31.64	77.9382	79.48	79.4839	11.4	2.5	7.8	272	4440	221.26	390.74	227.9	6496	5785	17.2	16.65	16.5	6	81.7	Normal	141	Normal	4.6	2	Unknown	Unknown	19.9333
55998	88	1	29419.8	80	Female	White	Some_college_or_above	No_married	1.75	Never_smoking	No	Never_drinking	No	Never_drinking	<450	Yes	Yes	Yes	No	Yes	No	Yes	22.4	58.1119	11.45	11.4516	4.5	1.2	2.8	410	853	43.06	91.63	34.72	1653	1127	13.9	7.28	11.1	3.8	75.8	Normal	138	Hypokalemia	3.8	6	Unknown	Unknown	20.1923
56053	78	1	60193	32	Male	White	Some_college_or_above	No_married	5	Never_smoking	No	Median_drinking	Yes	Excessive_drinking	>=450	Yes	Yes	No	No	No	No	No	24.75	111.341	55.32	55.3153	5.7	2.1	2.8	265	2368	61.54	232.51	90.89	2936	3270	0.5	9.49	15.5	6.7	50.2	Normal	138	Hypokalemia	3.9	4	Unknown	Unknown	10.3953
56057	87	2	6347.44	60	Female	Others	Some_college_or_above	No_married	5	Continuous_smoking	Yes	Median_drinking	Yes	Excessive_drinking	>=450	Yes	Yes	No	No	No	No	No	35.28	92.9225	52.76	52.7607	8.1	2	5.5	254	2369.9	79.78	185.72	97.06	4586	3482	10.9	12.78	13.6	5	53.5	Normal	142	Hypokalemia	3.9	3	Unknown	Unknown	13.4655
56060	81	1	19208.9	80	Male	White	High_school_graduate_or_below	No_married	1.69	Former_smoking	Yes	Median_drinking	Yes	Never_drinking	Unknown	Yes	Yes	Yes	No	No	No	No	27.35	54.2006	8.05	8.05195	8.6	1.1	6.6	196	1598	82.73	244.74	33.71	2821	2679	14.4	43.6	12.5	7.3	67.9	Normal	140	Normal	4.4	9	Unknown	Unknown	20.7084
56067	87	1	12725.5	80	Male	Others	High_school_graduate_or_below	No_married	0.33	Never_smoking	No	Unknown	Yes	Never_drinking	<450	Yes	Yes	Yes	Yes	No	Yes	No	31.28	59.7857	22.72	22.716	6.8	2.2	4	131	2075	123.83	263.51	57.9	2541	4300	7.6	13.56	13	7.3	62.7	Normal	141	Hypokalemia	3.6	2	Unknown	Unknown	23.8708
56072	83	2	15851.4	74	Male	Black	Some_college_or_above	Married	2.04	Former_smoking	Yes	Low_drinking	Yes	Never_drinking	Unknown	Yes	Yes	Yes	No	No	Yes	Yes	30.81	41.447	19.8	19.8	4.7	0.9	3	147	2559	158.73	202.97	120.51	4709	2105	7.6	17.58	14.6	9.5	42.4	Normal	139	Normal	4.3	5	Unknown	Unknown	24.8113
56090	75	1	6912.35	61	Female	Others	High_school_graduate_or_below	Married	1.723	Former_smoking	Yes	Never_drinking	No	Never_drinking	>=450	Yes	Yes	No	Yes	No	Yes	Yes	25.78	72.758	203.64	203.636	6.7	2.8	3.4	255	1086	53.1	103.87	51.62	2248	1600	5.7	9.98	13	6.9	61.2	Normal	138	Hypokalemia	3.1	6	Unknown	Unknown	19.558
56160	81	1	11967.2	80	Female	Others	High_school_graduate_or_below	No_married	1.34	Never_smoking	No	Never_drinking	No	Never_drinking	Unknown	Yes	Yes	No	No	Yes	No	Yes	27.95	72.0619	60.37	60.3731	5.1	1.5	3	263	1872	83.07	228.47	70.59	2316	2773	1.5	13.73	13.1	5.3	49.7	Hyponatremia	130	Hypokalemia	3.9	9	Unknown	Unknown	17.75
56163	88	1	6162.9	61	Male	Others	High_school_graduate_or_below	Married	0.45	Never_smoking	No	Low_drinking	Yes	Never_drinking	<450	Yes	Yes	No	Yes	No	No	No	27.69	79.161	803	803	6.5	2.1	3.8	175	1622	60.55	261.01	38.31	3893	1365	0	15.16	15.1	5.9	38	Normal	139	Hypokalemia	3.9	3	Unknown	Unknown	14.9322
56184	76	2	23469.1	80	Male	White	High_school_graduate_or_below	No_married	5	Former_smoking	Yes	Unknown	Yes	Never_drinking	Unknown	Yes	Yes	Yes	No	Yes	No	No	28.0012	36.6637	60.26	60.2575	7.8	0.8	5.8	229	2408	56.37	471.87	42.28	2777	2186	7.1	22.62	13.9	6.6	30.3	Normal	139	Normal	4.3	6	Unknown	Unknown	9.36379
56215	77	1	17888.2	36	Male	White	High_school_graduate_or_below	Married	0.9	Continuous_smoking	Yes	High_drinking	Yes	Excessive_drinking	>=450	No	Yes	No	No	No	No	No	22.33	113.2	90.7	90.6977	6.8	1.8	4.3	265	3757	143.66	286.31	140.02	5668	3816	6.7	20.22	15.4	5.3	104	Normal	138	Hyperkalemia	5	2	Unknown	Unknown	15.2952
56224	87	2	15883.4	70	Female	Black	Some_college_or_above	No_married	0.94	Never_smoking	No	Never_drinking	No	Never_drinking	Unknown	Yes	Yes	Yes	No	No	No	No	33.76	84.5361	43.91	43.913	4.3	2	1.5	232	2564	172.9	276.59	88	4879	2885	21.1	17.62	12.9	3.8	98.1	Normal	140	Hypokalemia	3.5	6	Unknown	Unknown	26.9735
56248	87	2	17712.2	65	Female	Black	Some_college_or_above	No_married	1.66	Former_smoking	Yes	Low_drinking	Yes	Never_drinking	<450	Yes	Yes	No	Yes	No	No	No	31.68	85.621	2701.3	2701.3	7.4	2.6	4.2	336	1516	68.01	231.77	35.88	2613	2252	1.5	8.47	12.4	4.7	16.6	Normal	135	Normal	4.1	4	Unknown	Unknown	17.9446
56258	76	1	55292.3	69	Male	White	Some_college_or_above	Married	5	Former_smoking	Yes	High_drinking	Yes	Never_drinking	Unknown	Yes	Yes	No	No	Yes	Yes	No	39.39	71.9846	139.44	139.437	7.9	2.1	4.7	154	2339	108.77	178.83	131.59	4527	2884	14.7	31.49	15.7	6	76.4	Normal	142	Hypokalemia	3.8	1	Unknown	Unknown	18.6011
56260	84	2	29327	45	Female	Black	High_school_graduate_or_below	No_married	0.99	Never_smoking	No	Unknown	Unknown	Never_drinking	<450	No	No	No	No	No	No	No	32.47	104.302	53.45	53.4545	11.4	1.9	8.4	295	1055	50.45	157.65	26.54	1621	1746	5.1	16.99	13.1	7.4	32	Normal	139	Hypokalemia	4	3	Unknown	>100	19.128
56276	75	1	6792.43	65	Female	Others	High_school_graduate_or_below	Married	1.2	Never_smoking	No	Never_drinking	No	Never_drinking	>=450	Yes	No	Yes	Yes	Yes	No	No	27.92	48.4954	99.54	99.5413	7.5	2.6	4.3	184	1282	57.64	168.45	44.56	2304	1565	2.1	8.2	11.4	7	26.5	Normal	141	Hypokalemia	3.6	5	Unknown	Unknown	17.9844
56277	88	2	33055.5	80	Female	White	High_school_graduate_or_below	Married	3.29	Never_smoking	No	Low_drinking	Yes	Never_drinking	Unknown	Yes	Yes	Yes	No	No	Yes	Yes	30.22	49.8646	17.25	17.25	6.2	1.1	4.1	217	962.3	39.97	108.48	41.53	1549	1093.9	26.5	6.73	11.5	6.3	97.3	Normal	136	Normal	4.6	6	Unknown	Unknown	16.6144
56291	75	2	12243.7	63	Male	Black	High_school_graduate_or_below	No_married	0.74	Continuous_smoking	Yes	Median_drinking	Yes	Never_drinking	Unknown	Yes	No	Yes	No	No	No	No	23.3	16.5476	13.61	13.6066	4.6	1.1	2.3	184	2626	59.26	395.09	90.97	2797	1564	0.4	15.08	8.6	7.2	79.2	Normal	141	Normal	4.9	5	Unknown	Unknown	9.02666
56308	86	2	13694.3	43	Female	Others	High_school_graduate_or_below	No_married	0.44	Never_smoking	No	Low_drinking	Yes	Never_drinking	Unknown	No	No	No	No	No	No	No	32.5	125.793	32.72	32.716	6.8	2.8	3.1	516	2296	87.2	295.2	89.32	3925.2	2970	12.6	222.73	8.2	4.5	63.5	Normal	136	Normal	4.3	5	Unknown	<=100	15.1916
56318	75	2	41495.7	80	Female	White	Some_college_or_above	No_married	1.9	Never_smoking	No	Never_drinking	No	Never_drinking	Unknown	Yes	Yes	Yes	No	Yes	Yes	No	17.81	43.013	63.73	63.7349	6.7	0.9	5.1	192	2835	138.51	286.26	124.67	3645	3229	25.5	89.97	14.9	5.9	90	Normal	141	Hypokalemia	3.8	4	Unknown	Unknown	19.5429
56334	80	1	18846.2	80	Male	White	High_school_graduate_or_below	No_married	4.16	Never_smoking	No	Low_drinking	Yes	Never_drinking	>=450	Yes	Yes	Yes	Yes	Yes	Yes	No	26.64	50.644	28.69	28.6885	6.1	1.5	3.8	249	1796.9	55.77	259.94	62.42	2674	1818	11.9	28.15	14.1	6.3	67.4	Normal	142	Hypokalemia	3.8	3	Unknown	Unknown	12.4147
56348	77	2	23057.7	80	Male	White	Some_college_or_above	No_married	4.62	Never_smoking	No	Never_drinking	No	Never_drinking	Unknown	Yes	No	Yes	No	No	No	No	22.61	58.7774	7.78	7.77778	3.7	1.2	1.9	157	1812	66.5	279.11	55.04	5118	4821	14.7	12.4	13.6	5.2	102	Normal	142	Normal	4.1	11	Unknown	Unknown	14.6799
56352	80	1	35645.4	71	Female	White	High_school_graduate_or_below	Married	2.68	Never_smoking	No	Never_drinking	No	Never_drinking	>=450	Yes	No	No	Yes	No	No	No	37.11	69.2921	47.83	47.8313	8	1.6	5.5	326	930	35.86	138.73	29.66	1368	1819	2.7	26.69	13.2	5.7	68.2	Normal	141	Normal	4.6	5	Unknown	Unknown	15.4237
56365	88	1	10257.6	58	Female	Others	Some_college_or_above	Married	4.64	Continuous_smoking	Yes	Median_drinking	Yes	Never_drinking	<450	No	Yes	No	No	No	No	No	24.35	98.1707	102.88	102.885	6.5	1	4.7	235	903	54.37	113.67	26.82	1188	1350	3.6	6.76	11.6	4.3	34.7	Normal	135	Hypokalemia	3.8	6	Unknown	Unknown	24.0842
56377	87	2	67490.8	67	Female	White	Some_college_or_above	Married	4.25938	Former_smoking	Yes	Median_drinking	Yes	Never_drinking	>=450	Yes	Yes	No	No	Yes	Yes	No	29.94	65.5775	35.71	35.7143	5.6	1.8	2.8	301	1471	65.13	195.34	56.05	2495	3130	23.3	28.19	14.1	6.4	90.5	Normal	142	Hypokalemia	3.6	6	Unknown	Unknown	17.7104
56379	78	1	17387.4	80	Male	White	High_school_graduate_or_below	No_married	1.66	Former_smoking	Yes	Never_drinking	No	Never_drinking	Unknown	No	Yes	Yes	No	No	No	No	25.07	52.1662	8.72	8.71508	7.4	1.1	5.6	190	2100	76.03	294.73	68.97	4252	4118	28.7	22.51	15.4	4.9	96.4	Normal	142	Normal	4.1	1	Unknown	Unknown	14.4819
56393	80	1	14043.1	80	Female	Black	High_school_graduate_or_below	No_married	0.77	Former_smoking	Yes	Never_drinking	No	Never_drinking	Unknown	Yes	Yes	Yes	No	No	Yes	Yes	20.12	53.3267	173	173	5.4	1.2	3.5	173	788	17.12	133.68	22.06	688	1240	0.3	3.72	10.7	6.2	17.3	Normal	140	Normal	4.4	5	Unknown	Unknown	8.69036
56412	81	2	22060.2	80	Male	White	High_school_graduate_or_below	No_married	2.15626	Former_smoking	Yes	Low_drinking	Yes	Never_drinking	Unknown	Yes	Yes	Yes	No	No	Yes	Yes	25	39.3912	6.44	6.43678	6.3	1.5	3.8	217	1810	100.66	220.95	59.56	2781	2937	12.8	14.2	14	10.9	98	Normal	140	Hyperkalemia	5.4	4	Unknown	Unknown	22.2453
56452	83	1	20483.4	19	Female	Black	Unknown	Unknown	1.35	Unknown	Unknown	Unknown	Unknown	Never_drinking	Unknown	No	No	No	No	Unknown	No	No	22.17	116.986	37.08	37.0805	9.3	2.6	5.6	305	1082	29.06	134.91	47.94	1822	1570	0	5.51	13.4	4.7	25.5	Normal	135	Hypokalemia	3.7	6	Unknown	<=100	10.7431
56468	78	1	12396.5	76	Female	Black	High_school_graduate_or_below	No_married	2.18	Never_smoking	No	Unknown	Unknown	Never_drinking	>=450	Yes	Yes	No	No	No	No	No	31.94	52.0266	26.23	26.2274	5.4	2.6	1.7	311	1215	40.31	163.47	47.63	1841	1799	4.7	4.87	14.7	6.8	38.8	Normal	141	Normal	4.1	6	Unknown	Unknown	13.2708
56469	89	2	14565	77	Female	Black	High_school_graduate_or_below	No_married	1.70664	Never_smoking	No	Never_drinking	No	Never_drinking	>=450	Yes	Yes	No	Yes	No	Yes	No	39.53	45.3213	9.07	9.06667	4.8	2	2	157	2273	73.95	315.84	83.1	3839	2996	9.3	21.18	10.9	7	42.3	Normal	139	Normal	4.5	3	Unknown	Unknown	13.0136
56472	85	2	21627.4	32	Female	Others	High_school_graduate_or_below	Married	0.98	Never_smoking	No	Never_drinking	No	Never_drinking	<450	No	No	No	No	No	No	No	29.29	127.216	106.03	106.026	4.4	1.5	2.5	195	2001	81.74	300.57	55.49	3807	3380	6.2	15.01	13.6	4.8	36.3	Normal	141	Hypokalemia	3.8	6	Unknown	<=100	16.3398
56474	79	1	40953.8	72	Female	White	High_school_graduate_or_below	No_married	1.8515	Never_smoking	No	Low_drinking	Yes	Never_drinking	Unknown	Yes	Yes	Yes	No	Yes	Yes	No	45.65	46.8571	8.6	8.59756	13.2	1.5	10	195	2708	74.77	352.34	115.28	4178	2172	1253.7	23.65	11.6	7.1	81	Normal	144	Hypokalemia	3.7	7	Unknown	Unknown	11.0443
56500	77	1	12467.4	80	Male	White	High_school_graduate_or_below	Married	0.89	Former_smoking	Yes	Low_drinking	Yes	Never_drinking	Unknown	Yes	Yes	Yes	Yes	Yes	Yes	No	30.12	40.7896	90.3	90.2963	6.6	1.2	4.7	175	1417	75.29	104.98	76.35	2022	1569	3	15.01	14.4	7.9	70.7	Normal	144	Hypokalemia	4	2	Unknown	Unknown	21.2534
56535	87	2	15883.4	80	Female	Black	Some_college_or_above	No_married	1.34	Former_smoking	Yes	Low_drinking	Yes	Never_drinking	Unknown	Yes	No	Yes	No	No	Yes	Yes	33.77	55.4714	13.59	13.587	6.9	2.4	3.8	269	1121	40.19	133.65	49.14	2011	1807	2.3	6.21	12.8	5.9	28.8	Normal	140	Hypokalemia	3.8	5	Unknown	Unknown	14.3408
56542	82	1	11412.7	76	Male	Others	Some_college_or_above	No_married	4.62	Former_smoking	Yes	Median_drinking	Yes	Light_drinking	<450	Yes	No	No	No	No	No	No	28.74	59.9467	62.8	62.7976	7.8	1.8	5.3	194	996	43.09	111.88	30.99	1031	1208	1.1	10.48	13.5	7.9	94.5	Normal	140	Normal	4.3	5	Unknown	Unknown	17.3052
56543	87	1	14984.1	51	Male	Others	High_school_graduate_or_below	Married	2.77	Continuous_smoking	Yes	Never_drinking	No	Never_drinking	Unknown	No	Yes	No	Yes	No	No	No	35.28	53.8214	2.45	2.44792	8.6	2.4	5.1	209	1555	64.42	215.26	50.99	2915	1622	0.8	6.3	15.8	7	60.4	Normal	143	Normal	4.3	4	Unknown	Unknown	16.5711
56553	85	2	16203.2	28	Female	Others	High_school_graduate_or_below	Unknown	1.775	Never_smoking	No	Never_drinking	No	Never_drinking	<450	No	Yes	No	No	No	No	No	46.43	151.819	32.13	32.1333	10.2	1.8	7.6	271	2362	107.99	346.78	60.95	3094	3509	19	112.53	11.8	3.6	72.9	Normal	139	Normal	4.4	4	Unknown	<=100	18.2879
56573	80	2	12768.8	74	Male	White	High_school_graduate_or_below	No_married	1.29	Former_smoking	Yes	High_drinking	Yes	Never_drinking	<450	Yes	Yes	Yes	No	No	No	No	27.3	71.5443	30.58	30.5839	8	1.9	4.9	263	1640	83.11	153.88	77.66	3489	3214	3.3	10.26	16.6	6.7	68.2	Normal	140	Normal	4.1	3	Unknown	Unknown	20.2707
56577	81	1	39334	80	Female	White	High_school_graduate_or_below	Married	3.09	Never_smoking	No	Never_drinking	No	Never_drinking	>=450	Yes	Yes	No	No	No	No	No	22.92	58.6815	12.27	12.268	7.1	1.6	4.9	198	1209	40.92	185.32	36.45	1892	1958	37.5	25.99	11.3	5.1	65.6	Normal	141	Hypokalemia	4	5	Unknown	Unknown	13.5385
56581	81	2	10054.4	77	Male	White	Some_college_or_above	Married	2.4	Never_smoking	No	Never_drinking	No	Never_drinking	>=450	Yes	No	Yes	No	No	No	No	27.15	54.505	2.97	2.97297	7.4	2.5	3.8	200	2017	57.65	261.82	85.47	2548	2447	4.1	11.7	14.2	6.9	101	Normal	141	Normal	4.3	5	Unknown	Unknown	11.4328
56588	81	2	22213.9	80	Male	White	Some_college_or_above	Married	4.46	Never_smoking	No	High_drinking	Yes	Excessive_drinking	<450	Yes	Yes	Yes	No	Yes	No	No	32.67	54.2006	12.72	12.7222	5.6	1.7	3.1	186	2402	63.1	183.74	81.3	3943	3168	15.3	12.79	17.9	8.1	83.1	Normal	143	Normal	4.5	4	Unknown	Unknown	10.5079
56599	75	1	15281.5	70	Male	Others	High_school_graduate_or_below	Married	2.75	Never_smoking	No	Never_drinking	No	Never_drinking	Unknown	Yes	Yes	Yes	Yes	No	Yes	Yes	31.91	67.0076	1635.8	1635.8	11.1	2.4	7.6	244	1094	87.3	58.59	56.94	2106	5596	16.2	8.32	15.2	6.3	51.2	Normal	136	Hypokalemia	3.4	4	Unknown	Unknown	31.9196
56602	84	2	27375.4	51	Female	Black	High_school_graduate_or_below	No_married	1.72	Continuous_smoking	Yes	High_drinking	Yes	Excessive_drinking	Unknown	Yes	No	No	No	No	Yes	No	28.62	141.361	145.38	145.385	3.5	1.7	1.2	124	2238	81.99	226.97	46.87	3364	2207.5	19.4	8.69	15.7	8.3	98.2	Hyponatremia	133	Hypokalemia	3.3	5	Unknown	Unknown	14.6542
56604	76	1	54449.2	18	Female	White	Unknown	Unknown	3.03092	Unknown	Unknown	Unknown	Unknown	Never_drinking	>=450	No	Yes	No	No	Unknown	No	No	19.99	139.67	33.18	33.1783	6.8	2.6	3.3	204	2227	98.21	228.92	102.21	3380	2458	16.7	32.73	13.4	3.2	103	Normal	137	Hypokalemia	3.8	2	Unknown	<=100	17.6399
56624	75	2	38399.5	34	Male	Others	High_school_graduate_or_below	Married	0.32	Continuous_smoking	Yes	Median_drinking	Yes	Excessive_drinking	>=450	No	Yes	No	Yes	No	No	No	28.59	119.684	64	64	5.3	1.4	3.2	186	2719	129.92	134.76	146.24	3777	3751	8.1	12.55	15.2	4.7	36.4	Normal	138	Normal	4.1	4	Unknown	Unknown	19.1129
56627	82	1	38178.2	80	Female	White	High_school_graduate_or_below	Married	1.58	Never_smoking	No	Never_drinking	No	Never_drinking	Unknown	Yes	Yes	Yes	Yes	No	Yes	Yes	28.69	42.3984	2.89	2.89157	6.1	1.1	4.4	155	1838	109.53	164.99	84.97	2947	1945	3.9	20.09	13.6	8.2	57.7	Normal	139	Normal	4.3	3	Unknown	Unknown	23.8368
56632	75	1	15661.8	79	Male	Others	High_school_graduate_or_below	Married	5	Former_smoking	Yes	Never_drinking	No	Never_drinking	>=450	Yes	Yes	No	No	No	No	Yes	26.24	64.6368	41.04	41.0417	10.3	2.5	6.9	246	1001	34.72	117.33	47	1623	1290	4.8	36.27	16	5.6	57	Normal	139	Hypokalemia	3.9	5	Unknown	Unknown	13.8741
56642	78	2	30353.8	59	Female	Black	High_school_graduate_or_below	No_married	0.74	Never_smoking	No	Never_drinking	No	Never_drinking	Unknown	Yes	No	No	Yes	No	Yes	Yes	37.49	104.274	88.38	88.3784	6.7	2.4	3.2	215	1962.1	74.42	227.88	89.34	3624.4	2882	53.5	32.95	13.5	8.3	95.4	Normal	141	Hypokalemia	3.6	9	Unknown	Unknown	15.1715
56652	75	1	9357.58	62	Male	Others	High_school_graduate_or_below	No_married	0.66	Former_smoking	Yes	Median_drinking	Yes	Never_drinking	>=450	Yes	Yes	No	Yes	No	No	No	27.47	41.6054	54.66	54.6591	5.7	1.3	3.7	262	946	29.02	115.9	40.56	1673	968	10.7	24.34	14.3	6.1	53	Normal	139	Normal	4.5	4	Unknown	Unknown	12.2706
56685	80	2	36431.4	80	Female	White	High_school_graduate_or_below	No_married	2.0345	Former_smoking	Yes	Unknown	Unknown	Never_drinking	Unknown	No	Yes	Yes	Yes	No	No	No	42.23	55.9386	1298.31	1298.31	7.7	1.8	5.2	377	1392	56.41	168.42	62.26	2471	1548	2.1	12.04	14.7	6.9	24.8	Normal	142	Normal	4.5	3	Unknown	Unknown	16.2098
56688	81	2	26088.2	80	Female	White	High_school_graduate_or_below	Married	1.06	Never_smoking	No	Never_drinking	No	Never_drinking	<450	Yes	No	No	No	No	No	Yes	22.04	27.0333	13.39	13.3871	7.9	1.6	5.4	233	1404	52.84	148.52	67.21	2174	1420	46.6	21.53	11.5	8.1	262	Normal	140	Normal	4.7	5	Unknown	Unknown	15.0541
56694	77	2	21052.8	43	Female	Others	High_school_graduate_or_below	Married	1.90566	Never_smoking	No	Never_drinking	No	Never_drinking	>=450	Yes	Yes	No	No	No	Yes	No	31.39	29.3537	590.16	590.164	7.1	2.5	3.6	195	1139	48.25	146.09	40.05	1505	1622	13.5	7.5	14	9.6	90.3	Normal	141	Normal	4.1	3	Unknown	<=100	16.9447
56734	78	1	8570.22	73	Female	Others	High_school_graduate_or_below	No_married	1.64238	Never_smoking	No	Never_drinking	No	Never_drinking	>=450	Yes	Yes	Yes	No	No	Yes	No	30.79	92.1966	34.41	34.4118	5.1	1.9	2.3	165	1363	47.8	206.98	40.71	2484	1995	0.5	8.1	13	6.1	11.8	Normal	136	Normal	4.3	8	Unknown	Unknown	14.0279
56738	83	2	25598.8	80	Male	White	Some_college_or_above	No_married	2.31	Former_smoking	Yes	Unknown	Yes	Never_drinking	<450	Yes	Yes	Yes	No	No	No	Yes	25.87	56.8582	15.27	15.2688	7.6	2.2	4.3	175	1753	68.07	227.44	69.33	3164	3845	6.7	19.11	14.5	6.1	48.3	Normal	140	Hyperkalemia	5.7	1	Unknown	Unknown	15.5322
56739	81	2	12868.4	76	Male	Black	High_school_graduate_or_below	No_married	3.51	Never_smoking	No	Unknown	Yes	Never_drinking	<450	Yes	Yes	No	No	No	Yes	No	23.89	55.8784	5	5	8	2.7	4.2	197	1129	38.44	153.55	40.86	2301	1245	15.9	6.6	14.3	5.6	59.4	Normal	138	Hypokalemia	3.1	7	Unknown	Unknown	13.6191
56755	84	1	15810.2	40	Female	Others	Some_college_or_above	Married	2.68	Never_smoking	No	Never_drinking	No	Never_drinking	Unknown	No	Yes	No	No	No	No	No	32.22	117.958	38.33	38.3333	8	2	5	410	1941	61.8	208.81	96.2	3750	2464	4.3	16.24	13.5	4.5	53.1	Normal	140	Hypokalemia	4	1	Unknown	<=100	12.7357
56761	75	2	18085.6	73	Female	Black	High_school_graduate_or_below	No_married	2.9	Never_smoking	No	Unknown	Yes	Never_drinking	<450	Yes	Yes	No	Yes	Yes	Yes	Yes	24.73	56.8946	22.04	22.043	5.8	1.6	3.7	250	1590	50.54	205.55	64.26	2490	1830	54.4	16.27	12.4	6.1	90.1	Normal	139	Hypokalemia	3.5	5	Unknown	Unknown	12.7145
56766	81	2	20574.3	75	Female	White	High_school_graduate_or_below	Married	2.61	Former_smoking	Yes	Never_drinking	No	Never_drinking	Unknown	Yes	Yes	Yes	Yes	Yes	No	No	37.48	76.4672	204.93	204.93	5.1	1.3	3.4	182	2744	134.41	316.13	104.82	4513	3318	34	22.16	14	4.4	102	Normal	140	Normal	4.6	2	Unknown	Unknown	19.5933
56784	76	1	31722.5	72	Male	White	Some_college_or_above	Married	5	Former_smoking	Yes	High_drinking	Yes	Excessive_drinking	<450	Yes	Yes	Yes	No	No	Yes	Yes	31.11	90.659	80.42	80.4217	5.1	1.3	3.1	188	1630	77.63	170.3	23.58	2046	3793	15.5	21.77	16.3	6.2	106	Normal	142	Hypokalemia	3.5	2	Unknown	Unknown	19.0503
56791	87	2	21099.4	56	Male	Black	High_school_graduate_or_below	No_married	1.02	Never_smoking	No	Median_drinking	Yes	Never_drinking	Unknown	Yes	Yes	Yes	No	No	Yes	Yes	30.02	59.846	3.79	3.7931	5.6	1.2	3.6	201	2299	81.97	244.41	112.44	3920	1783	3.9	12.26	14.7	5.4	29.3	Normal	144	Normal	4.2	2	Unknown	Unknown	14.2619
56796	76	2	34298.5	70	Male	White	High_school_graduate_or_below	Married	2.75	Former_smoking	Yes	Unknown	Yes	Never_drinking	Unknown	Yes	Yes	Yes	No	No	Yes	Yes	31.1	56.8157	2.78	2.78481	6.3	2	3.6	202	1180	30.22	155.66	48.21	1825	931	4.6	7.95	13.4	6.9	73.6	Normal	136	Normal	4.2	2	Unknown	Unknown	10.2441
56807	76	1	34225.3	80	Female	White	High_school_graduate_or_below	No_married	3.19	Never_smoking	No	Low_drinking	Yes	Never_drinking	Unknown	Yes	Yes	Yes	No	Yes	Yes	No	29.04	47.8614	6.71	6.70732	7.8	1.6	5.4	252	1566	79.63	202.4	52.47	2275	3159	8.8	9.73	13.7	5.7	62.4	Normal	138	Normal	4.4	5	Unknown	Unknown	20.3397
56812	80	1	11202.9	80	Male	White	High_school_graduate_or_below	Married	1.03	Former_smoking	Yes	Unknown	Yes	Never_drinking	<450	Yes	Yes	Yes	Yes	No	No	No	33.38	50.644	10.28	10.2752	4	1.2	2.4	137	787	25.97	127.48	19.26	1329	762	39.7	5.56	12.2	7.9	116	Normal	144	Normal	4.3	5	Unknown	Unknown	13.1995
56824	75	2	12159	66	Male	Black	Some_college_or_above	No_married	5	Former_smoking	Yes	Unknown	Unknown	Never_drinking	Unknown	Yes	Yes	Yes	Yes	No	Yes	No	33.76	53.424	7.6	7.59868	6.9	2.4	3.6	241	1123	44.55	156.89	40.11	2025	2489	74	35.29	14.3	6.1	108	Normal	143	Normal	4.1	1	Unknown	Unknown	15.8682
56827	75	1	19601.9	53	Male	Others	High_school_graduate_or_below	Married	0.88	Former_smoking	Yes	Never_drinking	No	Never_drinking	Unknown	Yes	Yes	Yes	Yes	No	Yes	No	40.4	66.5575	4796.61	4796.61	7.5	2.7	4.2	283	3088	198.14	318.95	110.53	9058	3730	3.1	35.82	14.1	7.9	33	Normal	141	Hypokalemia	3.6	5	Unknown	Unknown	25.6658
56835	83	1	22061.2	60	Female	Black	High_school_graduate_or_below	No_married	1.51	Continuous_smoking	Yes	Low_drinking	Yes	Never_drinking	<450	Yes	No	Yes	No	No	No	No	28.76	84.921	42.25	42.2472	7.5	3.4	2.9	209	2645	108.9	268.23	127.69	4138	3031	9.8	10.78	14.5	7	52.1	Normal	141	Hypokalemia	3.7	1	Unknown	Unknown	16.4688
56837	76	1	31722.5	76	Male	White	Some_college_or_above	Married	5	Never_smoking	No	Never_drinking	No	Never_drinking	<450	Yes	Yes	Yes	Yes	No	No	Yes	27.85	84.6378	98.91	98.913	13	1.9	10.1	214	2272	95.17	245.35	108.24	4665	4161	3.7	21.26	16	5	63	Normal	138	Normal	4.1	4	Unknown	Unknown	16.7553
56838	81	2	21791.1	80	Male	White	Some_college_or_above	Married	4.12	Former_smoking	Yes	High_drinking	Yes	Light_drinking	<450	Yes	Yes	No	No	No	Yes	Yes	29.66	56.3976	4.27	4.27083	6.2	1.1	4.3	237	2247	94.11	284.24	74.89	3770.5	3003	8.9	20.1	14.1	8.3	71.4	Normal	135	Normal	4.2	2	Unknown	Unknown	16.753
56854	75	1	19014	49	Female	Others	High_school_graduate_or_below	Married	1.85	Never_smoking	No	Never_drinking	No	Never_drinking	Unknown	Yes	Yes	No	No	No	No	No	33.15	115.861	52.95	52.9496	7.9	2.8	4.5	240	846	28.29	123.51	27.57	1168	944	0	5.33	15	5.5	42.2	Normal	141	Normal	4.2	7	Unknown	>100	13.3759
56869	83	2	14927.3	80	Male	White	High_school_graduate_or_below	Married	1.17	Former_smoking	Yes	Never_drinking	No	Never_drinking	Unknown	Yes	Yes	Yes	Yes	No	No	No	27.04	46.2504	50.3	50.297	7.7	1.3	5.6	202	1472	60.63	189.42	51.87	3020	1529	4.7	18.22	13.4	9.9	125	Normal	142	Normal	4.3	4	Unknown	Unknown	16.4755
56877	75	2	21736.8	72	Female	White	High_school_graduate_or_below	No_married	0.65	Former_smoking	Yes	Low_drinking	Yes	Never_drinking	Unknown	Yes	Yes	Yes	Yes	No	Yes	No	45.93	57.0369	36.78	36.7797	5.8	1.3	3.7	117	1205	51.78	128.01	58.91	3250	2217	36.4	12.47	15.4	8.2	89.8	Normal	141	Normal	4.7	7	Unknown	Unknown	17.1884
56878	76	1	36689.3	73	Female	White	Some_college_or_above	Married	4.46	Never_smoking	No	Median_drinking	Yes	Never_drinking	Unknown	Yes	Yes	No	No	No	Yes	Yes	27.59	56.6376	30	30	6.4	2	3.8	179	2376	78.42	289.55	102.6	3979	3118	14.5	19.53	12.3	6.7	72.8	Normal	140	Normal	4.2	4	Unknown	Unknown	13.202
56891	75	1	15428.9	80	Female	Others	High_school_graduate_or_below	No_married	1.39	Never_smoking	No	Never_drinking	No	Light_drinking	Unknown	No	Yes	Yes	Yes	No	No	No	17.68	97.5999	36.67	36.6667	7.4	2.8	3.7	261	1494	61.71	202.36	49.96	2068	2737	4.6	11.2	12.9	3.3	55.4	Normal	139	Normal	4.2	6	Unknown	Unknown	16.5221
56906	78	2	25871.3	53	Female	White	Some_college_or_above	No_married	0.18	Never_smoking	No	Never_drinking	No	Never_drinking	Unknown	Yes	Yes	No	No	Yes	No	Yes	29.61	91.4872	60	60	7	1.5	4.6	144	1133	38.94	148.66	47.45	2194	3444	3.6	6.64	14.7	4.9	49.5	Normal	138	Hypokalemia	3.5	9	Unknown	Unknown	13.7476
56922	81	2	27500.5	80	Female	White	High_school_graduate_or_below	No_married	2.31	Never_smoking	No	Never_drinking	No	Never_drinking	Unknown	Yes	Yes	No	No	No	No	Yes	23.3	47.8614	6.07	6.07143	7.1	1.8	4.6	214	1154	46.6	137.83	47.84	2322	1802	10.1	23.74	11.6	7.5	145	Normal	142	Normal	4.4	5	Unknown	Unknown	16.1525
56927	79	2	80871.6	64	Female	White	Some_college_or_above	Married	5	Never_smoking	No	Never_drinking	No	Never_drinking	Unknown	Yes	Yes	Yes	No	No	Yes	No	28.04	82.6101	41.89	41.8919	5.9	2.2	2.9	199	1639	47.1	288.13	35.98	2856	2071	19.8	40.31	14	3.9	97.4	Normal	141	Hypokalemia	3.6	7	Unknown	Unknown	11.4948
56938	83	1	98436.5	45	Male	White	High_school_graduate_or_below	No_married	3.51	Never_smoking	No	High_drinking	Yes	Light_drinking	>=450	Yes	Yes	Yes	No	No	No	No	42.97	99.3761	52.29	52.2866	11.3	2.1	7.3	295	2325	92.59	246.85	91.16	2802	3274	12.6	7.26	15.9	6.4	70.9	Normal	135	Normal	4.1	4	Unknown	Unknown	15.9295
56952	84	1	9134.93	78	Male	White	Some_college_or_above	No_married	1.85	Former_smoking	Yes	Unknown	Unknown	Never_drinking	<450	No	Yes	Yes	No	Yes	No	No	29.86	61.1559	55	55	7.3	1.6	4.7	263	3242	109.52	380.39	146.51	3999	4886.5	33.5	17.11	15.2	4.1	74.8	Normal	138	Hypokalemia	4	6	Unknown	Unknown	13.5126
56953	84	2	18621.6	58	Male	Black	Some_college_or_above	No_married	0.89	Continuous_smoking	Yes	Median_drinking	Yes	Never_drinking	Unknown	Yes	No	Yes	No	No	No	No	27.7	73.3169	47.54	47.5439	6.4	1.5	4.2	335	4641	282.09	531.6	158.14	9784	5183	11.4	33.41	12.1	7.7	47.3	Normal	142	Normal	4.3	5	Unknown	Unknown	24.3129
56958	88	1	10598	73	Male	Others	High_school_graduate_or_below	No_married	0.92	Continuous_smoking	Yes	Unknown	Yes	Never_drinking	Unknown	Yes	Yes	Yes	No	No	No	No	36.55	48.9083	15.42	15.4248	8.6	1.6	6.3	161	1016	45.15	126.99	35.95	2441	1770	6.9	7.48	16.3	6.3	69.7	Normal	139	Normal	4.1	2	Unknown	Unknown	17.7756
56960	85	1	6649.12	66	Male	Others	Some_college_or_above	No_married	3.49	Continuous_smoking	Yes	Median_drinking	Yes	Never_drinking	<450	Yes	Yes	Yes	Yes	No	No	Yes	24.65	94.5617	65.63	65.625	5.1	1.6	3	162	1268	79.52	124.33	51.42	2134	1852	19.3	8.31	12.9	5.1	57.2	Normal	140	Normal	4.3	4	Unknown	Unknown	25.0852
56964	75	1	12759.6	74	Female	Others	High_school_graduate_or_below	No_married	1.04	Never_smoking	No	Never_drinking	No	Never_drinking	Unknown	Yes	No	Yes	Yes	No	No	No	40.14	72.5583	73.46	73.4615	11.2	2	8.5	202	1431	45.12	220.76	44.17	1995	1846	7.6	19.23	12.7	5.3	53.8	Normal	137	Hypokalemia	4	5	Unknown	Unknown	12.6122
56983	87	2	68643.2	39	Male	White	High_school_graduate_or_below	Married	5	Never_smoking	No	Low_drinking	Yes	Never_drinking	>=450	Yes	Yes	No	No	No	No	No	27.2	89.7262	267.55	267.553	4.4	1	3	223	1352	49.05	215.78	35.78	2123	2271	4.6	12.72	16.2	4.4	73	Normal	143	Hypokalemia	3.9	8	Unknown	Unknown	14.5118
56988	83	1	79344.2	63	Female	White	Some_college_or_above	No_married	2.31	Never_smoking	No	Low_drinking	Yes	Never_drinking	<450	Yes	Yes	Yes	Yes	No	No	No	40.47	77.4911	125.86	125.862	9.1	1.8	6.6	282	1124	44.87	160.61	34.08	2964	2044.5	15	24.95	13.2	6	73.2	Normal	142	Normal	4.8	2	Unknown	Unknown	15.968
57005	77	1	33645.6	77	Male	White	High_school_graduate_or_below	Married	2.4	Former_smoking	Yes	Never_drinking	No	Never_drinking	>=450	Yes	Yes	Yes	No	Yes	No	Yes	32.57	48.8673	13.54	13.5374	6.4	1	4.6	133	1970	34.75	326.3	61.06	1744	1234	11	8.91	14.7	7.2	81.8	Normal	142	Normal	4.1	3	Unknown	Unknown	7.05584
57007	77	2	23057.7	80	Male	Others	Some_college_or_above	Married	3.09	Never_smoking	No	Low_drinking	Yes	Never_drinking	Unknown	Yes	Yes	Yes	No	No	No	No	25.84	65.3855	64.64	64.6405	8.4	3.8	3.2	227	1473	43.38	250.76	37.86	2499	2761	20.2	21.52	14.1	5.2	64.6	Normal	140	Normal	4.2	9	Unknown	Unknown	11.78
57047	75	1	7676.84	68	Male	Others	High_school_graduate_or_below	No_married	1.8	Former_smoking	Yes	Never_drinking	No	Never_drinking	>=450	Yes	Yes	Yes	No	No	Yes	No	33.37	94.778	54.34	54.3367	6.9	1.8	4	284	1051	27.18	141.87	43.65	1054	1769	3.8	5.06	12.3	7.4	81.1	Normal	138	Hypokalemia	4	5	Unknown	Unknown	10.3444
57050	77	2	12397.8	78	Male	Others	Some_college_or_above	Married	4.37	Former_smoking	Yes	Median_drinking	Yes	Light_drinking	Unknown	Yes	Yes	Yes	Yes	No	No	No	31.74	54.1234	3.36	3.35821	4.4	1.3	2.7	138	941	26.69	90.36	36.73	2006	1096	38	6.02	12.7	8	93.6	Normal	141	Normal	4.5	7	Unknown	Unknown	11.3454
57062	75	1	15159.5	71	Male	Others	High_school_graduate_or_below	No_married	0.65	Never_smoking	No	Never_drinking	No	Never_drinking	<450	No	Yes	Yes	Yes	Yes	No	No	30.98	71.6631	56.89	56.8919	6.7	2	4.2	191	2174.5	102.02	308.05	62.68	4750	2942	9.6	15.43	16.3	5.9	74	Normal	139	Normal	4.1	7	Unknown	Unknown	18.7666
57063	80	2	18655.8	78	Female	Black	High_school_graduate_or_below	No_married	2.16	Never_smoking	No	Never_drinking	No	Never_drinking	>=450	Yes	Yes	Yes	No	No	Yes	No	30.17	57.646	7.16	7.15686	5.3	2.7	1.9	235	1299	51.38	127.91	65.58	3297	1836	22.1	7.37	12.7	6.4	75.4	Normal	140	Hypokalemia	4	9	Unknown	Unknown	15.8214
57070	76	1	18011.4	30	Female	Others	High_school_graduate_or_below	No_married	1.26554	Never_smoking	No	Never_drinking	No	Never_drinking	<450	No	No	No	No	No	No	No	27.9	141.355	61.3	61.3043	8.4	3.9	3.8	215	1450	37.75	248.39	40.03	1544	2048	4.1	7.93	12.5	3.1	47.3	Normal	137	Hypokalemia	3.7	9	Unknown	<=100	10.4138
57089	78	2	25536.2	35	Female	Others	High_school_graduate_or_below	Married	0.68	Never_smoking	No	Low_drinking	Yes	Never_drinking	Unknown	No	Yes	No	No	No	No	No	30.35	129.244	73.67	73.6715	8.6	2.4	5.5	181	2189	144.31	260.03	60.7	5027	3748	5.1	17.61	13.5	4	27.8	Normal	141	Hypokalemia	3.4	6	Unknown	<=100	26.37
57095	81	1	7200.12	61	Male	Others	High_school_graduate_or_below	No_married	3.79	Never_smoking	No	Median_drinking	Yes	Never_drinking	>=450	Yes	Yes	No	Yes	No	No	No	22.6	91.8593	40.5	40.5	10.2	1.6	8.1	246	2111	87.76	231.74	94.91	2657	2090	3.2	12.12	16.3	3.7	40.1	Hyponatremia	132	Hypokalemia	3.5	4	Unknown	Unknown	16.6291
57111	80	2	14173	57	Male	Others	Some_college_or_above	Married	1.09	Former_smoking	Yes	Low_drinking	Yes	Never_drinking	Unknown	Yes	Yes	No	Yes	Yes	No	Yes	28.86	96.7228	98.31	98.3051	8.2	1.3	6	248	1294	42.87	169.96	49.51	2101	1372	31.1	15.21	13.4	6.1	68.5	Normal	135	Normal	4.2	3	Unknown	Unknown	13.2519
57118	83	2	15548.8	80	Male	Black	High_school_graduate_or_below	Married	3.11	Former_smoking	Yes	Low_drinking	Yes	Never_drinking	<450	No	No	No	No	Unknown	No	No	38.85	89.086	38.65	38.6503	5	1.2	3.4	172	666	14.71	93.32	26.23	1825	1091	0	6.75	13.4	4.2	42.3	Normal	141	Hypokalemia	3.6	6	Unknown	Unknown	8.83483
57146	78	2	12376.4	80	Male	White	High_school_graduate_or_below	No_married	2.77	Former_smoking	Yes	Unknown	Unknown	Never_drinking	Unknown	No	Yes	No	Yes	No	No	No	28	52.1662	113.29	113.291	11.6	4.1	6.1	216	1705	86.22	192.22	76.16	4540	2484	2.6	17.69	14.4	7.8	54.5	Normal	140	Normal	4.3	4	Unknown	Unknown	20.2276
57152	80	2	27674.1	80	Male	White	High_school_graduate_or_below	No_married	2.49	Never_smoking	No	Median_drinking	Yes	Light_drinking	>=450	Yes	Yes	No	No	Yes	No	No	29.04	56.3976	9.17	9.16667	7.5	1.4	5.2	242	2556	94.57	397.37	62.81	2714	4043	11.9	25.55	15	6.7	75.6	Normal	138	Normal	4.1	6	Unknown	Unknown	14.7997
57161	79	1	36241.5	80	Female	White	Some_college_or_above	No_married	2.35	Former_smoking	Yes	Unknown	Yes	Light_drinking	>=450	Yes	Yes	No	No	No	No	No	19.34	75.6816	97.46	97.4648	8	1.5	5.2	282	2300	67.11	276.95	110.53	1893	4213	40.7	10.09	14.5	4.6	84.1	Normal	141	Hypokalemia	4	8	Unknown	Unknown	11.6713
57177	85	1	11193.7	53	Female	Others	High_school_graduate_or_below	No_married	1.29104	Never_smoking	No	Never_drinking	No	Never_drinking	Unknown	Yes	Yes	Yes	Yes	No	Yes	No	32.88	110.885	163	163	7.4	2.6	4.2	324	902	38.55	136.44	24.65	1509	1512	1.2	7.25	12.4	5.7	40.1	Normal	139	Hypokalemia	3.7	8	Unknown	Unknown	17.0953
57193	87	1	13785.4	78	Male	Others	High_school_graduate_or_below	Married	1.1	Never_smoking	No	Unknown	Yes	Never_drinking	Unknown	Yes	Yes	Yes	No	No	No	No	26.48	48.5252	24.68	24.6753	7.4	2.1	4.3	205	1067	33.25	181.75	27.06	930	1217	14.1	5.15	15.7	5.9	77.3	Normal	140	Hypokalemia	3.9	5	Unknown	Unknown	12.4649
57210	84	1	12842.6	79	Female	Black	High_school_graduate_or_below	No_married	2.75	Never_smoking	No	Never_drinking	No	Never_drinking	Unknown	Yes	Yes	No	Yes	No	Yes	No	40.77	55.8624	2.54	2.54438	7.6	2.8	4	246	1197	44.23	131.48	55.55	1552	1885	4.8	6.72	12.8	7	73.6	Normal	143	Hypokalemia	3.9	2	Unknown	Unknown	14.7803
57221	89	2	14760	19	Female	Others	Unknown	Unknown	1.37	Unknown	Unknown	Unknown	Unknown	Never_drinking	<450	No	No	No	No	Unknown	No	No	16.9	143.82	33.33	33.3333	6.1	2.5	3	371	1810	51.83	274.36	57.68	1970	2447	10	11.64	12.6	2.9	60.1	Normal	137	Hypokalemia	3.8	5	Unknown	<=100	11.4541
57238	76	2	23469.1	80	Male	White	High_school_graduate_or_below	No_married	3.09	Never_smoking	No	Never_drinking	No	Never_drinking	<450	Yes	Yes	Yes	No	Yes	No	Yes	33.2	55.498	7.91	7.91209	7.2	0.7	5.4	251	2830	172.6	188.43	158.32	5213	3306	11	23.23	14.7	7.4	91	Normal	137	Hyperkalemia	5	5	Unknown	Unknown	24.3958
57291	80	1	35645.4	79	Female	White	High_school_graduate_or_below	Married	3.09	Never_smoking	No	Never_drinking	No	Never_drinking	Unknown	Yes	Yes	Yes	No	No	Yes	Yes	28.46	37.3492	7.5	7.5	6.4	1.4	4	307	1630	33.94	255.32	57.09	2829	2762	51.9	7.83	12.4	6.6	109	Normal	140	Hyperkalemia	5.2	7	Unknown	Unknown	8.32883
57316	77	2	40933.1	71	Female	Others	High_school_graduate_or_below	No_married	1.85694	Never_smoking	No	Unknown	Unknown	Never_drinking	Unknown	Yes	Yes	Yes	Yes	No	Yes	No	32.45	36.5256	120.73	120.732	7.8	2.6	4	295	866	37.23	140.25	20.58	1421	1869	14.9	88.45	10.2	6.1	38.6	Normal	135	Normal	4.1	6	Unknown	Unknown	17.1963
57330	75	1	8213.41	69	Female	Others	High_school_graduate_or_below	No_married	0.39	Never_smoking	No	Never_drinking	No	Never_drinking	<450	Yes	Yes	Yes	Yes	No	Yes	No	35.63	58.2516	327.27	327.273	6.4	0.9	4.9	242	647	29.35	75.6	24.87	1074	767	13.9	10.13	11.8	9	66.9	Normal	137	Hypokalemia	4	5	Unknown	Unknown	18.1453
57332	81	2	15485.1	80	Female	Black	Some_college_or_above	No_married	1.33	Former_smoking	Yes	Never_drinking	No	Never_drinking	Unknown	Yes	Yes	No	Yes	No	Yes	Yes	28.63	60.845	32.16	32.1622	5.2	1.4	3.5	159	2475	100.54	235.34	126.11	4483	2377	3	24.92	11.2	6.2	129	Normal	135	Hypokalemia	3.8	6	Unknown	Unknown	16.2489
57334	84	2	19267.5	57	Female	Black	Some_college_or_above	Married	1.16	Former_smoking	Yes	Never_drinking	No	Never_drinking	Unknown	Yes	Yes	Yes	Yes	No	Yes	Yes	39.62	77.6537	425.53	425.527	8	2.2	5.1	211	820.5	56.65	110.65	20.3	1369	1731	26.6	5.11	13.3	7.5	85.7	Normal	142	Hypokalemia	3.9	8	Unknown	Unknown	27.6173
57357	82	2	20615.1	63	Female	Black	High_school_graduate_or_below	Married	4.8	Continuous_smoking	Yes	Unknown	Unknown	Never_drinking	<450	Yes	Yes	No	No	No	No	No	27.4	123.047	423.53	423.529	6.1	2.6	2.8	291	862	38.25	87.39	39.6	1788	755	11.7	3.42	12.9	3.4	45.9	Normal	140	Hypokalemia	3.9	7	Unknown	Unknown	17.7494
57358	86	2	54607.8	65	Male	White	High_school_graduate_or_below	Married	1.72	Former_smoking	Yes	Low_drinking	Yes	Never_drinking	Unknown	Yes	No	Yes	Yes	No	Yes	Yes	24.37	83.5754	56.39	56.3889	6.4	1.6	3.7	281	1140	23.79	143.3	56.29	2015	2045	0.2	7.11	11.8	4.1	68.5	Normal	135	Normal	4.3	5	Unknown	Unknown	8.34737
57362	78	2	36844.6	76	Male	White	High_school_graduate_or_below	Married	4.53	Former_smoking	Yes	Low_drinking	Yes	Never_drinking	<450	Yes	Yes	Yes	No	No	Yes	Yes	27.39	53.6528	1.88	1.875	7.7	1.6	4.8	214	1563	47.92	217.97	57.06	3904	2557	3	18.41	12.9	6	57.3	Normal	141	Hypokalemia	3.7	5	Unknown	Unknown	12.2636
57366	88	1	20280.7	65	Female	White	Some_college_or_above	No_married	1.52	Former_smoking	Yes	Unknown	Unknown	Never_drinking	<450	Yes	Yes	No	No	No	No	Yes	26.94	47.7927	38	38	10.4	1.8	7.9	187	1981	70.21	287.47	68.1	2476	2393	27.3	10.07	13.6	5.8	131	Normal	141	Normal	4.3	3	Unknown	Unknown	14.1767
57404	79	1	23563.5	24	Female	White	High_school_graduate_or_below	No_married	0	Continuous_smoking	Yes	Unknown	Yes	Never_drinking	>=450	No	No	No	No	No	No	No	19.64	142.889	318.18	318.182	7.1	1.6	4.9	292	3008	142.27	347.46	120.57	6176	3325	24.7	40.23	13.3	4.1	65.1	Normal	139	Hypokalemia	3.8	3	Unknown	<=100	18.9189
57413	81	2	20133.3	37	Male	White	High_school_graduate_or_below	Married	1.48238	Continuous_smoking	Yes	Unknown	Unknown	Never_drinking	Unknown	Yes	Yes	No	Yes	No	Yes	No	51.46	93.6978	399.16	399.16	10.4	1.8	7.9	223	3059	119.9	396.47	112.41	6725	1716	2.1	21.06	17	6.5	54	Normal	135	Hypokalemia	3.8	1	Unknown	Unknown	15.6783
57418	79	1	61719	69	Male	White	Some_college_or_above	No_married	3.69	Former_smoking	Yes	Low_drinking	Yes	Never_drinking	>=450	Yes	Yes	Yes	Yes	Yes	No	No	42.76	59.4819	4.54	4.54286	8.5	2.8	4.9	244	2863	82.89	410.02	108.58	6217	4320	28.5	16.56	14.6	6.5	90.1	Normal	141	Normal	4.2	7	Unknown	Unknown	11.5809
57452	77	1	20401.7	80	Male	White	Some_college_or_above	Married	5	Former_smoking	Yes	Median_drinking	Yes	Light_drinking	Unknown	Yes	No	Yes	No	Yes	No	No	29.97	70.6684	610.71	610.714	8.1	1.7	5.4	170	1790.5	89.78	210.09	59.52	3784	4504	23.6	17.1	12.9	8.3	65.1	Normal	138	Normal	4.6	5	Unknown	Unknown	20.057
57475	75	1	17971.3	52	Male	Others	High_school_graduate_or_below	No_married	0.39	Never_smoking	No	Never_drinking	No	Never_drinking	>=450	Yes	Yes	No	Yes	No	No	No	28.13	101.166	116.96	116.964	7.6	1.4	5.4	225	1896	81.31	196.27	88.3	2925	1756	9.6	13.41	14.9	5.8	59.6	Normal	138	Hypokalemia	3.7	7	Unknown	Unknown	17.154
57489	80	1	61026.8	58	Male	White	High_school_graduate_or_below	Married	2.13	Continuous_smoking	Yes	Never_drinking	No	Never_drinking	>=450	No	Yes	No	Yes	No	No	No	28.59	79.2778	50	50	10	3.7	5.2	220	3470	66.43	495.95	142.46	2992	3763	26.4	27.27	16.3	5.9	79.2	Normal	136	Normal	4.5	5	Unknown	Unknown	7.65764
57498	78	2	36084.5	31	Female	Black	Some_college_or_above	Married	1.47	Never_smoking	No	Never_drinking	No	Never_drinking	>=450	No	Yes	No	No	No	No	No	32.22	108.719	42.22	42.2222	5.1	2.5	2	209	1085	45.64	186.62	19.92	1853	2247	4.1	16.95	12.9	5.7	63.2	Normal	136	Normal	4.3	8	Unknown	<=100	16.8258
57499	76	2	36553	80	Female	White	Some_college_or_above	Married	2.13	Never_smoking	No	Never_drinking	No	Never_drinking	Unknown	Yes	Yes	No	Yes	No	No	Yes	30.17	58.6815	4.62	4.61538	8.6	2	5.8	239	1242	71.52	120.63	53.37	2227	1761	30	25.9	13.5	5.9	51.6	Normal	139	Normal	4.1	4	Unknown	Unknown	23.0338
57512	87	2	12542.2	55	Female	Others	High_school_graduate_or_below	Married	1.69	Never_smoking	No	Low_drinking	Yes	Never_drinking	Unknown	Yes	Yes	No	Yes	No	No	Yes	30.83	106.162	86.28	86.2791	7.4	2.6	4.2	171	1554	90.85	169.52	58.18	2707	2221	6.1	12.81	12.7	5.9	48.9	Normal	140	Normal	4.3	3	Unknown	Unknown	23.3848
57518	84	2	23936.1	50	Female	Black	Some_college_or_above	No_married	1.78	Never_smoking	No	High_drinking	Yes	Never_drinking	Unknown	Yes	Yes	Yes	Yes	No	Yes	Yes	67.71	109.668	283.19	283.19	5.6	3.3	1.4	248	1478	80.31	131.79	70.95	2997	1615	1.1	16.59	15	10.1	33.1	Normal	136	Hypokalemia	3.7	6	Unknown	Unknown	21.7348
57520	81	1	15979.7	46	Female	Others	High_school_graduate_or_below	No_married	0.97	Never_smoking	No	Unknown	Unknown	Never_drinking	<450	No	No	No	No	No	No	No	21.71	108.311	37.69	37.6923	5.3	1.7	2.9	307	2003	61.36	319.21	57.07	3202	2389	5.5	12.57	11.1	3.1	29.1	Normal	139	Hypokalemia	3.3	1	Unknown	<=100	12.2536
57543	88	1	16323.7	28	Female	Others	High_school_graduate_or_below	No_married	1.18976	Never_smoking	No	Unknown	Unknown	Never_drinking	Unknown	No	No	No	No	No	No	No	25.13	129.563	125.88	125.877	9.4	3	5	232	1068	39.52	135.76	40.61	1247	1096	5.5	6.78	13.7	4.5	39.7	Normal	141	Hypokalemia	3.9	3	Unknown	<=100	14.8015
57555	75	2	12378.5	71	Male	White	High_school_graduate_or_below	No_married	1	Never_smoking	No	Unknown	Yes	Never_drinking	Unknown	Yes	Yes	Yes	No	No	No	Yes	30.63	59.5953	4.53	4.52632	9.4	2.5	6.2	274	2560	97.04	333.28	92.78	4777	2358	7.5	21.33	15.6	6.5	69.4	Normal	142	Hypokalemia	3.8	1	Unknown	Unknown	15.1625
57597	77	1	20401.7	80	Male	White	High_school_graduate_or_below	Married	2.33	Former_smoking	Yes	Unknown	Yes	Never_drinking	Unknown	Yes	Yes	Yes	Yes	Yes	Yes	Yes	30.3	45.9434	66.94	66.9444	8.8	1.8	5.8	198	3184	109.54	362.45	150.55	4808	3761	14.2	22.45	13.7	10.1	76.6	Normal	141	Hypokalemia	3.2	6	Unknown	Unknown	13.7613
57598	81	1	19775.6	42	Female	Others	Some_college_or_above	No_married	0.64	Former_smoking	Yes	Median_drinking	Yes	Never_drinking	Unknown	Yes	Yes	No	Yes	No	Yes	No	42.9	28.2437	36.14	36.1364	7.1	1.4	5	286	1359	56.25	206.77	35.2	2320	2347	23.3	33.31	11.4	3.5	75	Normal	135	Hypokalemia	3.3	7	Unknown	>100	16.5563
57601	82	1	24485.9	41	Male	Black	Some_college_or_above	Married	5	Never_smoking	No	Median_drinking	Yes	Excessive_drinking	<450	Yes	Yes	No	No	No	No	No	32.36	86.6674	42.94	42.9375	6.8	2	4	177	2303	167.09	204.8	64.28	3102	3551	2	18.1	16.5	5.4	49.7	Normal	139	Hypokalemia	3.8	3	Unknown	Unknown	29.0213
57605	82	2	14642.7	80	Female	Others	Some_college_or_above	No_married	0.49	Never_smoking	No	Never_drinking	No	Never_drinking	Unknown	Yes	Yes	No	No	No	No	Yes	21.03	48.2493	160.78	160.784	5.4	1.3	3.6	222	2124	78.88	298.73	72.94	2991	3421	5.1	13.08	12.3	6.5	59.9	Normal	141	Normal	4.8	6	Unknown	Unknown	14.855
57625	85	2	16124.2	73	Female	Black	Some_college_or_above	No_married	1.48	Former_smoking	Yes	Unknown	Yes	Never_drinking	<450	Yes	Yes	Yes	No	No	Yes	No	19.01	90.9938	73.02	73.0189	6.2	1.7	3.5	165	1044	36.33	126.49	42.55	2398	1920	37.2	25.46	13.4	4.2	121	Normal	141	Hypokalemia	4	4	Unknown	Unknown	13.9195
57636	80	2	14599.5	80	Male	White	High_school_graduate_or_below	No_married	4.43	Former_smoking	Yes	Median_drinking	Yes	Excessive_drinking	<450	Yes	Yes	No	No	No	No	Yes	28.14	39.1673	14.38	14.375	7.9	1.7	5.4	268	3518	90	384.15	40.47	2675	4758	6.3	16.17	13.7	7.4	45.3	Normal	137	Normal	4.6	3	Unknown	Unknown	10.2331
57648	77	1	53739.2	65	Male	White	High_school_graduate_or_below	Married	5	Former_smoking	Yes	Unknown	Yes	Never_drinking	Unknown	Yes	Yes	Yes	Yes	No	No	Yes	38.68	68.1824	40.25	40.2469	4.9	0.9	3.2	156	2064	94.09	264.53	71.33	5130	2664	1.5	17.52	12.5	6.9	33.1	Normal	137	Normal	4.3	5	Unknown	Unknown	18.2345
57658	79	1	24125	68	Female	White	High_school_graduate_or_below	Married	1.70028	Former_smoking	Yes	Unknown	Yes	Never_drinking	<450	Yes	Yes	Yes	Yes	No	Yes	No	38.86	58.6622	11	11	8.3	1.4	6.1	222	2366	61.88	328.74	95.5	2766	3042	3.7	12.17	14	12.2	59.7	Normal	140	Normal	4.1	3	Unknown	Unknown	10.4615
57691	79	1	20473.5	55	Male	Black	High_school_graduate_or_below	No_married	3.97	Never_smoking	No	Median_drinking	Yes	Light_drinking	<450	Yes	Yes	No	No	No	Yes	Yes	27.05	62.2313	46.64	46.6393	9.6	2.8	5.8	262	2705	102.14	311.27	95.65	4579	3061	3.2	15.89	12.4	10.7	35	Normal	140	Hypokalemia	3.8	6	Unknown	Unknown	15.1039
57697	81	1	37848.8	80	Female	White	Some_college_or_above	No_married	5	Never_smoking	No	Never_drinking	No	Never_drinking	<450	Yes	Yes	Yes	No	No	Yes	Yes	23.73	30.5518	19.45	19.4521	4.1	1.2	2.2	101	901	41.73	117.57	33.19	1716	2530	17.2	8.24	15.4	9.3	65	Normal	142	Normal	4.1	7	Unknown	Unknown	18.5261
57713	79	2	46488.2	74	Female	White	Some_college_or_above	No_married	2.03	Former_smoking	Yes	Unknown	Unknown	Never_drinking	Unknown	Yes	No	Yes	Yes	No	Yes	No	52.87	54.7578	3.91	3.91304	5.7	1.6	3.4	139	2524	35.95	427.17	81.08	3016	3414	4.3	144.48	12.7	7.8	24	Normal	140	Normal	4.1	5	Unknown	Unknown	5.69731
57720	85	2	7399.59	60	Male	Others	High_school_graduate_or_below	Married	3.05	Never_smoking	No	Low_drinking	Yes	Never_drinking	Unknown	Yes	Yes	Yes	Yes	Yes	No	Yes	34.6	98.1108	44.52	44.5161	5.9	2.6	2.3	143	1900	74.93	262.98	66.95	3488	2580	31.3	31.04	13.7	4.7	75.5	Normal	139	Hypokalemia	3.9	6	Unknown	Unknown	15.7747
57724	75	1	32831.6	27	Female	Others	High_school_graduate_or_below	No_married	0.66	Never_smoking	No	Never_drinking	No	Never_drinking	Unknown	Yes	Yes	No	No	No	No	No	40.55	137.486	237.65	237.651	6.4	2	4	311	912	16.17	157.59	25.51	795	567	0.3	3.36	13.8	5.5	36.4	Normal	138	Hypokalemia	3.6	5	Unknown	<=100	7.09211
57734	78	1	8365.16	69	Male	Black	High_school_graduate_or_below	Married	1.2	Never_smoking	No	Low_drinking	Yes	Never_drinking	<450	Yes	Yes	No	No	No	Yes	No	28.52	85.0504	83.48	83.4821	6.4	2.3	3.5	182	2473	112.26	437.11	38.71	6158	5464	16	61.51	12.7	7.5	58.7	Normal	140	Hypokalemia	3.7	9	Unknown	Unknown	18.1577
57744	75	1	14426.4	55	Male	Others	High_school_graduate_or_below	Married	0.16	Never_smoking	No	Low_drinking	Yes	Light_drinking	Unknown	Yes	Yes	Yes	Yes	No	Yes	Yes	29.4	99.0559	201.5	201.5	8.8	2.9	5.2	240	1630	44.32	212.17	47.83	1307	2714	1	11.74	13.9	7.3	58.1	Normal	138	Normal	4.4	4	Unknown	Unknown	10.8761
57745	79	2	43508.8	80	Female	White	High_school_graduate_or_below	No_married	3.49	Former_smoking	Yes	Never_drinking	No	Never_drinking	Unknown	Yes	Yes	Yes	Yes	Yes	Yes	No	40.32	30.5518	55.22	55.2239	4	1.1	2.2	95	1403	60.47	182.26	49.65	2278	2639	9.4	14.69	14.8	8.9	64.9	Normal	142	Normal	4.5	3	Unknown	Unknown	17.2402
57775	80	2	44570.6	80	Female	White	High_school_graduate_or_below	No_married	3.51	Never_smoking	No	Never_drinking	No	Never_drinking	Unknown	Yes	Yes	No	Yes	Yes	Yes	Yes	32.42	52.9636	17.9	17.9032	5.5	2	2.8	159	2165	69.41	253.05	101.21	2596	3238	19.9	42.51	12.9	7	89.6	Normal	138	Normal	4.7	5	Unknown	Unknown	12.824
57802	77	1	34061.1	76	Male	White	Some_college_or_above	Married	2.75	Never_smoking	No	Never_drinking	No	Never_drinking	<450	Yes	Yes	Yes	Yes	Yes	No	No	23.48	58.4785	9.54	9.53846	7.9	1	6.1	167	1179	79.28	137.64	34.98	2449	1733	19.8	20.33	16.3	4	92.6	Normal	140	Hypokalemia	3.8	3	Unknown	Unknown	26.8974
57834	86	2	11711.3	18	Female	Others	Unknown	Unknown	1.69	Unknown	Unknown	Unknown	Unknown	Never_drinking	>=450	No	No	No	No	Unknown	No	No	24.53	140.363	31.78	31.7808	4.3	1.4	2.4	256	1923	45.42	266.84	78.84	2715	2025	0.7	10.85	11.7	2.8	45.3	Normal	140	Hypokalemia	4	7	Unknown	<=100	9.44774
57839	79	2	73247.2	39	Female	White	Some_college_or_above	No_married	3.69	Continuous_smoking	Yes	Low_drinking	Yes	Never_drinking	Unknown	Yes	No	No	No	No	No	No	31.34	107.693	41.99	41.9872	7.8	1.8	5.3	371	1898	57.38	233.59	85.55	2765	1980	2.2	16.47	15	4.7	26.4	Normal	140	Hypokalemia	3.9	3	Unknown	<=100	12.0927
57850	76	1	12155.2	80	Male	White	High_school_graduate_or_below	No_married	0.92	Former_smoking	Yes	High_drinking	Yes	Excessive_drinking	Unknown	No	Yes	Yes	No	Yes	No	No	28.04	59.2773	8.83	8.83333	4.9	1.3	2.8	157	2433	63.19	281.45	91.31	3222.5	2337	6.3	22.35	13.7	6.7	90.3	Normal	141	Normal	4.2	2	Unknown	Unknown	10.3888
57879	84	1	31886.3	80	Female	White	Some_college_or_above	Married	1.99	Never_smoking	No	Unknown	Unknown	Never_drinking	Unknown	Yes	Yes	Yes	No	No	No	No	24.2124	53.92	11.82	11.8248	7.1	1.9	4.4	200	1324	48.73	186.26	44.91	2686	1656	3.3	13.28	12.6	7.2	97.5	Normal	139	Hypokalemia	3.7	3	Unknown	Unknown	14.7221
57888	82	1	41432.4	76	Female	White	Some_college_or_above	Married	3.43	Never_smoking	No	Never_drinking	No	Never_drinking	<450	No	Yes	No	No	No	No	No	27.19	53.9939	5.63	5.63158	7.6	2.7	3.7	186	1829	75.06	237.6	67.89	3030	3249	11.9	30.95	12.6	4.2	70.2	Normal	141	Normal	4.5	6	Unknown	Unknown	16.4155
57939	77	2	15296.2	71	Female	Black	High_school_graduate_or_below	Married	1.97	Never_smoking	No	Never_drinking	No	Never_drinking	Unknown	Yes	Yes	Yes	No	No	Yes	No	44.95	56.3708	7.57	7.56757	8.1	2.2	4.7	255	1288	37.04	188.14	44.03	1756	1868	0.5	9.47	12.9	6.6	28.7	Normal	143	Hypokalemia	3.8	6	Unknown	Unknown	11.5031
57981	76	2	34061.1	73	Male	White	High_school_graduate_or_below	Married	3.43	Never_smoking	No	Never_drinking	No	Never_drinking	Unknown	No	Yes	No	No	Yes	No	No	26.13	79.8642	39.16	39.1603	5.6	1.2	2.6	60	2627	105.96	323.56	102.46	4396	2258	5.8	19.25	12.3	4.7	56.3	Normal	142	Hypokalemia	3.8	2	Unknown	Unknown	16.134
57987	75	2	14153.2	80	Male	White	Some_college_or_above	Married	1.29	Never_smoking	No	Never_drinking	No	Never_drinking	<450	Yes	Yes	Yes	No	No	No	No	24.38	56.8582	32.5	32.5	7.6	2.2	4.5	202	1419	57.46	237.44	29.75	2143	2964	14.7	19.2	11.4	8	89.5	Normal	137	Hypokalemia	4	5	Unknown	Unknown	16.1973
57992	75	2	24848	74	Female	White	High_school_graduate_or_below	No_married	0.11	Former_smoking	Yes	Never_drinking	No	Never_drinking	Unknown	Yes	Yes	Yes	Yes	No	Yes	No	30.45	44.2236	74.85	74.8485	6.1	0.9	4.5	154	932	75.09	95.03	28.1	2290	1904	4.1	5.48	10.9	6.4	35	Normal	141	Hyperkalemia	5.1	1	Unknown	Unknown	32.2275
57999	84	2	12318	80	Male	Black	High_school_graduate_or_below	Married	1.72	Never_smoking	No	Unknown	Yes	Never_drinking	Unknown	Yes	Yes	Yes	No	Yes	No	No	29.72	57.8518	9.2	9.1954	6.4	1.5	4.2	136	1232	48.67	173.94	39.53	1895	794	1.7	5.88	11.6	7.8	39	Normal	142	Normal	4.2	5	Unknown	Unknown	15.8019
58004	81	2	27132.9	78	Male	White	Some_college_or_above	Married	1.94	Former_smoking	Yes	High_drinking	Yes	Never_drinking	>=450	Yes	Yes	No	No	No	No	No	22.62	59.609	11.62	11.6234	8.6	2	5.6	211	1625	64.7	202.81	66.69	2327	2557	18.8	30.07	15.1	3.9	98.9	Normal	141	Normal	4.3	4	Unknown	Unknown	15.9262
58014	75	1	7261.7	62	Female	Others	High_school_graduate_or_below	No_married	0.02	Continuous_smoking	Yes	Never_drinking	No	Never_drinking	>=450	Yes	Yes	No	No	No	No	No	27.7	102.036	65.63	65.625	9.6	3.2	5.4	225	2113	76.06	241.1	94.31	3263	2611	15.4	12.13	14.7	5.3	38	Normal	139	Hypokalemia	3.3	1	Unknown	Unknown	14.3985
58024	85	1	54228.9	68	Male	White	Some_college_or_above	Married	4.8	Former_smoking	Yes	Unknown	Yes	Never_drinking	Unknown	Yes	Yes	Yes	Yes	No	No	Yes	39.28	58.5114	36.06	36.0645	6.5	1.8	3.8	192	3147	137.77	345.52	148.23	8632	2940	5.2	27.43	14.6	4.1	46.2	Normal	138	Normal	4.4	9	Unknown	Unknown	17.5113
58030	84	2	13963.6	80	Female	Black	Some_college_or_above	No_married	1.75	Former_smoking	Yes	Unknown	Yes	Never_drinking	>=450	Yes	Yes	Yes	Yes	No	No	Yes	28.89	57.3135	18.37	18.3696	3.8	1.3	2.1	175	1470	62.76	176.45	59.08	2354	2048	5.8	7.22	12.4	5.6	79.7	Normal	142	Hypokalemia	3.8	3	Unknown	Unknown	17.0776
58065	84	1	20262.7	28	Male	Black	High_school_graduate_or_below	No_married	1.34	Never_smoking	No	Never_drinking	No	Never_drinking	>=450	Yes	No	No	No	No	No	No	41.8	124.282	36.83	36.8263	9.7	3.3	5.5	259	2564	77.94	384.91	81.39	3409	1528	3.2	14.17	14.9	6	28.3	Normal	139	Hypokalemia	3.5	2	Unknown	Unknown	12.1591
58074	76	2	36300.1	80	Female	White	High_school_graduate_or_below	No_married	2.31	Never_smoking	No	Never_drinking	No	Never_drinking	<450	Yes	Yes	No	No	Yes	Yes	Yes	24.79	72.0619	99.65	99.6522	5.5	1.4	3.5	185	854	36.51	119.24	27.65	1306	1566	42.9	13.16	14.1	6.3	95.9	Normal	136	Hypokalemia	3.7	5	Unknown	Unknown	17.1007
58111	83	2	34241.3	29	Female	Black	Some_college_or_above	Married	0.27	Never_smoking	No	Low_drinking	Yes	Never_drinking	Unknown	Yes	Yes	Yes	Yes	No	No	Yes	30.64	15.55	4883.72	4883.72	6.5	2	4.1	190	2045	53.34	374.21	42.2	2741	2250	4.8	11.25	12.4	8.5	22.3	Hyponatremia	133	Normal	4.5	2	Unknown	>100	10.4333
58112	82	2	8809.83	65	Male	Others	High_school_graduate_or_below	Married	1.71296	Never_smoking	No	Never_drinking	No	Never_drinking	Unknown	Yes	Yes	Yes	Yes	No	No	Yes	31.35	64.2251	58.99	58.9916	10.1	1.6	7.1	301	1422	37.71	193.21	61.01	2761	3372	0.1	9.12	12.3	6.9	56.1	Normal	138	Hyperkalemia	5	10	Unknown	Unknown	10.6076
58117	84	2	12969.1	79	Male	Black	High_school_graduate_or_below	No_married	1.24	Continuous_smoking	Yes	Low_drinking	Yes	Never_drinking	>=450	Yes	Yes	Yes	No	Yes	No	No	20.5	13.552	1089.29	1089.29	6.9	1.1	3.9	222	1176	26	145.86	56.66	1453	607	2.4	5.89	11.8	3.8	85.5	Normal	143	Hypokalemia	4	3	Unknown	Unknown	8.84354
58132	85	1	17353.6	33	Female	Others	Some_college_or_above	Married	1.75	Never_smoking	No	Never_drinking	No	Never_drinking	>=450	No	No	No	No	No	No	No	32.54	122.108	41.58	41.5789	5.4	1.7	3.2	309	2374	91.2	235.71	119.86	5224	1581	2.2	9.98	12.7	4.9	42.5	Normal	139	Hypokalemia	3.6	6	Unknown	<=100	15.3665
58135	75	1	52908.8	70	Female	White	High_school_graduate_or_below	Married	1.58	Former_smoking	Yes	Never_drinking	No	Never_drinking	<450	Yes	Yes	Yes	Yes	No	No	No	36.35	92.8148	159.67	159.672	7.8	2.5	4.6	322	1196	40.88	152.54	49.1	2232	2244	13.2	17.69	15.3	6.1	62.8	Normal	137	Hypokalemia	4	5	Unknown	Unknown	13.6722
58144	88	1	15023.5	72	Female	Black	Some_college_or_above	No_married	3.14	Continuous_smoking	Yes	Unknown	Unknown	Never_drinking	>=450	Yes	Yes	Yes	No	No	Yes	Yes	25.96	50.5353	4.6	4.60317	6.3	2	3.6	145	1611	48.01	226.57	61.25	2352	3123	5.6	19.45	12.3	6	69.4	Normal	139	Normal	4.5	6	Unknown	Unknown	11.9205
58151	88	1	19258.2	64	Male	White	High_school_graduate_or_below	Married	0.76	Former_smoking	Yes	Unknown	Yes	Never_drinking	Unknown	Yes	Yes	Yes	No	No	No	No	26.65	79.0746	375	375	7.8	1.4	5.7	186	1594	60.16	109.27	103.12	4005	2412	3.6	13.14	13.6	6.2	42.8	Normal	141	Normal	4.1	4	Unknown	Unknown	15.0966
58152	81	1	36205.4	75	Male	White	Some_college_or_above	Married	5	Former_smoking	Yes	Median_drinking	Yes	Never_drinking	>=450	Yes	Yes	No	No	Yes	No	Yes	25.1	63.5572	31.3	31.2963	5.6	0.9	4	185	2396	91.38	252.27	116.59	7608	3987	13.8	23.29	15.2	5.7	60	Normal	144	Normal	4.6	6	Unknown	Unknown	15.2554
58175	76	1	38675.4	78	Female	White	High_school_graduate_or_below	No_married	3	Never_smoking	No	Never_drinking	No	Never_drinking	Unknown	Yes	Yes	No	Yes	No	No	Yes	23.78	85.3035	44.76	44.7619	6.6	1	5	322	1010	41.68	116.48	42.42	2017	1688	6.7	5.86	14.5	5	43.2	Normal	140	Normal	4.6	3	Unknown	Unknown	16.5069
58176	82	2	12151.4	73	Male	White	Some_college_or_above	No_married	1.26	Former_smoking	Yes	High_drinking	Yes	Light_drinking	<450	Yes	Yes	Yes	No	Yes	No	No	25.56	60.2157	79.88	79.8765	9	0.8	7.3	216	1364	55.92	150.51	38.41	2758	2212	5.3	17.28	15.2	9.2	81.8	Normal	137	Hypokalemia	4	1	Unknown	Unknown	16.3988
58194	81	2	28985.4	46	Male	Black	High_school_graduate_or_below	No_married	0	Continuous_smoking	Yes	High_drinking	Yes	Excessive_drinking	>=450	No	Yes	No	No	No	No	No	22.22	118.295	104.74	104.737	4.1	2	1.5	104	3276	94.44	251.01	114.08	2844	2819	1.8	12.18	15.9	5.6	31.3	Normal	141	Hypokalemia	3.7	3	Unknown	Unknown	11.5311
58197	76	1	11754.8	80	Male	White	High_school_graduate_or_below	No_married	1.92	Never_smoking	No	Unknown	Unknown	Never_drinking	Unknown	Yes	Yes	Yes	No	Yes	Yes	No	23.67	40.3127	2244.68	2244.68	7.8	0.9	4.9	184	1676	34.09	256.74	63.04	1641	2156	19.3	222.32	15	7.8	87	Normal	141	Normal	4.9	3	Unknown	Unknown	8.13604
58206	86	2	6351.96	63	Female	Others	High_school_graduate_or_below	Married	1.37	Never_smoking	No	Unknown	Yes	Never_drinking	<450	Yes	Yes	No	Yes	No	No	Yes	32.38	51.8471	7351.35	7351.35	7.9	2.7	4.5	209	1497	100.39	188.45	36.51	2987	2632	36.8	9.42	12.9	6.1	23.7	Normal	139	Normal	4.7	11	Unknown	Unknown	26.8243
58209	82	1	11966.8	75	Male	Others	High_school_graduate_or_below	Married	1.6589	Former_smoking	Yes	Unknown	Unknown	Never_drinking	<450	Yes	Yes	No	Yes	No	No	No	25.47	95.1698	46.9	46.9014	5.7	1.4	3.6	177	557	25.06	78.81	17.03	1384	863	0.2	5.76	16.6	5	56.5	Normal	139	Normal	4.2	9	Unknown	Unknown	17.9964
58233	76	1	17482.4	22	Female	Others	High_school_graduate_or_below	Married	0.37	Never_smoking	No	Never_drinking	No	Never_drinking	<450	No	Yes	No	No	No	No	No	42.48	140.057	129.81	129.814	9.9	2.6	6.7	285	1849	73.77	326.39	32.19	2600	2450	3.1	8.74	12.9	5.3	52.1	Normal	139	Hypokalemia	3.8	5	Unknown	<=100	15.9589
58237	83	2	35460	42	Female	Black	High_school_graduate_or_below	Married	0.18	Never_smoking	No	Never_drinking	No	Never_drinking	>=450	Yes	Yes	Yes	Yes	No	Yes	No	40.35	135.446	282.14	282.143	7.5	1.9	5.1	319	1476	48.97	182.29	62.96	2453	987	3	8.37	12.4	8.1	26.4	Normal	137	Hypokalemia	3.6	4	Unknown	>100	13.271
58269	82	2	8809.83	60	Male	Others	High_school_graduate_or_below	Married	3.98	Never_smoking	No	Never_drinking	No	Light_drinking	Unknown	Yes	Yes	No	Yes	No	No	No	30.28	57.4445	11	11	5.8	1.6	3.3	238	1305	59.19	154.74	38.11	3778	2403	4.9	7.82	15.1	5.3	48.1	Normal	143	Hypokalemia	3.5	5	Unknown	Unknown	18.1425
58272	80	1	16843.9	41	Male	Black	Some_college_or_above	Married	0.54	Never_smoking	No	Never_drinking	No	Never_drinking	<450	Yes	No	No	No	No	No	No	27.92	108.815	31.49	31.4865	13.1	1.7	9.4	280	2303	86.3	174.83	140.94	3740	2134	2.7	8.85	13.1	3.2	33.5	Normal	138	Hypokalemia	3.9	3	Unknown	Unknown	14.9891
58276	81	2	35095.7	80	Female	White	Some_college_or_above	Married	2.75	Never_smoking	No	Median_drinking	Yes	Never_drinking	>=450	Yes	No	No	No	No	No	Yes	19.87	85.2993	69.27	69.2683	8.2	2.6	4.7	176	2766	138.47	306.47	110.46	3792	4664	22.4	36.34	14.2	4.1	142	Normal	140	Hypokalemia	3.9	6	Unknown	Unknown	20.0246
58308	82	1	21522.2	25	Female	Others	Some_college_or_above	No_married	0	Never_smoking	No	Low_drinking	Yes	Never_drinking	>=450	No	Yes	No	No	No	No	No	34.45	123.782	35.89	35.8857	6.5	2.3	3.6	253	818	37.39	102.1	31.46	1270	1333	0.1	5.98	13.9	4.4	37.8	Normal	138	Hypokalemia	4	6	Unknown	<=100	18.2836
58313	78	1	25442.7	29	Male	Black	Some_college_or_above	Married	3.85	Continuous_smoking	Yes	Median_drinking	Yes	Excessive_drinking	>=450	No	No	No	No	No	No	No	24.01	128.878	31.74	31.7419	5.5	1.7	3	246	3157	124.84	402.47	89.57	5967	3026	6.5	34.55	15.4	5.1	51.5	Normal	138	Hypokalemia	3.9	4	Unknown	Unknown	15.8175
58316	82	1	11966.8	73	Male	Others	Some_college_or_above	Married	3.08388	Former_smoking	Yes	Median_drinking	Yes	Never_drinking	Unknown	Yes	Yes	Yes	Yes	No	Yes	No	36.45	66.8055	179.66	179.661	8.1	2.1	5	256	1546	74.37	230.95	38.92	3590	3600	14.8	12.13	12.9	6.5	40	Normal	138	Normal	4.2	5	Unknown	Unknown	19.2419
58321	75	2	6024.14	61	Female	Others	High_school_graduate_or_below	No_married	0.88	Never_smoking	No	Never_drinking	No	Never_drinking	Unknown	No	Yes	No	Yes	No	No	No	31.22	122.355	278.85	278.846	4.9	1.7	2.6	184	1369	31.96	258.11	27.19	830	1657	12	5.01	13.1	5.9	47.7	Normal	139	Hypokalemia	4	3	Unknown	Unknown	9.3382
58350	82	1	95337.5	59	Female	White	High_school_graduate_or_below	Married	2.2	Former_smoking	Yes	Unknown	Yes	Never_drinking	<450	Yes	Yes	No	No	No	No	No	35.73	91.1407	70.28	70.2817	6.3	2.9	2.8	196	1484	86.58	121.13	71.96	2916	2550	2.9	10.03	14.4	5.4	30.9	Normal	140	Hypokalemia	3.6	6	Unknown	Unknown	23.3369
58354	76	2	38913.5	76	Female	White	High_school_graduate_or_below	Married	3.43	Continuous_smoking	Yes	Median_drinking	Yes	Light_drinking	>=450	Yes	Yes	Yes	No	No	No	Yes	20.27	52.1581	46.58	46.5789	5.9	1.6	3.6	262	1589	92.06	156.53	59.73	2833	3306	15.2	13.81	14.6	5.9	107	Normal	140	Hypokalemia	3.8	3	Unknown	Unknown	23.1743
58380	75	1	12637.7	73	Male	Others	High_school_graduate_or_below	Married	0.54	Former_smoking	Yes	Unknown	Yes	Never_drinking	>=450	Yes	No	No	No	No	No	Yes	25.15	57.3796	5.29	5.29412	11.6	1.6	8.5	155	1974	103.3	194.97	87.43	4179	1847	15.5	14.25	10.4	5.7	95.2	Normal	140	Hypokalemia	3.5	1	Unknown	Unknown	20.9321
58385	79	1	18764.7	30	Male	White	High_school_graduate_or_below	No_married	4.71	Never_smoking	No	Median_drinking	Yes	Never_drinking	>=450	Yes	Yes	No	Yes	No	No	Yes	35.18	71.4344	567.5	567.5	7.5	2.1	4.8	279	2411	112.22	175.52	138.97	4366	2448	9.3	15.5	15.3	10.2	73.2	Normal	138	Normal	4.1	1	Unknown	Unknown	18.618
58392	76	1	35637.8	80	Female	White	High_school_graduate_or_below	No_married	1.85	Never_smoking	No	Never_drinking	No	Never_drinking	Unknown	Yes	Yes	Yes	No	Yes	Yes	Yes	28.48	53.92	8.8	8.79518	6.6	1.9	3.8	165	2848	113.15	347.45	117.11	4848	3227	9.6	29.48	14.8	6.3	46.9	Normal	140	Hypokalemia	4	6	Unknown	Unknown	15.8919
58396	80	2	24072	44	Male	Black	High_school_graduate_or_below	No_married	0.66	Continuous_smoking	Yes	High_drinking	Yes	Never_drinking	Unknown	Yes	Yes	Yes	Yes	No	Yes	Yes	26.6	89.2293	654.64	654.643	10.5	2.7	6.2	305	3738	227.74	424.53	128.55	6042	4931	7.7	40.15	13.7	7.9	22.4	Normal	137	Normal	4.5	2	Unknown	Unknown	24.3703
58405	84	1	5649.59	61	Male	Others	Some_college_or_above	Married	4.46	Continuous_smoking	Yes	Never_drinking	No	Never_drinking	<450	No	Yes	No	Yes	No	No	No	33.98	100.682	189.27	189.268	12.2	2.5	8.4	306	2028	76.71	267.9	73.15	4002	2521	0.7	16.2	15.2	6.2	63.8	Normal	139	Normal	4.1	7	Unknown	Unknown	15.1302
58413	81	1	12635.9	74	Male	Others	Some_college_or_above	Married	2.27	Never_smoking	No	Low_drinking	Yes	Never_drinking	>=450	Yes	Yes	Yes	No	No	No	Yes	27.66	73.7105	88.24	88.2353	6	1.9	3.1	248	1250	42.34	214.86	27.1	1479	2914	16	12	13.2	5.2	101	Normal	138	Hypokalemia	3.3	7	Unknown	Unknown	13.5488
58418	88	2	5734.82	62	Male	Others	Some_college_or_above	No_married	5	Never_smoking	No	High_drinking	Yes	Light_drinking	Unknown	Yes	Yes	No	No	No	No	No	33	52.1359	5.16	5.16279	5.9	1.9	3.6	164	1854	88.47	174.92	75.63	2838	1978	2.3	10.17	14.4	7	65.6	Normal	141	Hypokalemia	4	4	Unknown	Unknown	19.0874
58440	82	1	41432.4	74	Female	White	Some_college_or_above	Married	3.09	Former_smoking	Yes	Never_drinking	No	Never_drinking	<450	Yes	Yes	No	No	Yes	No	Yes	23.38	56.2411	13.93	13.9286	8.2	2.5	4.9	214	1032	46.9	137.07	33.42	1440	1173	20.2	21.78	15.1	8.3	72.2	Normal	140	Normal	4.1	5	Unknown	Unknown	18.1783
58442	77	1	22498.5	59	Female	White	High_school_graduate_or_below	No_married	0.6	Continuous_smoking	Yes	Never_drinking	No	Never_drinking	Unknown	Yes	Yes	No	Yes	No	No	No	31.34	70.0682	547.83	547.826	8	2.1	4.9	287	1330	52.48	173.59	47.33	2184	2659	33.2	28.6	13.7	7.6	97.8	Normal	138	Hypokalemia	4	6	Unknown	Unknown	15.7835
58446	84	1	21903.6	80	Female	White	Some_college_or_above	No_married	1.29	Never_smoking	No	Low_drinking	Yes	Never_drinking	Unknown	No	Yes	No	No	No	No	No	26.13	59.2621	11.56	11.5584	6	1.6	3.7	242	1760	69.47	195.93	78.38	2458	2446	46.9	10.34	14.1	5.3	115	Normal	142	Hypokalemia	4	5	Unknown	Unknown	15.7886
58454	86	1	6466.49	68	Female	Others	Some_college_or_above	No_married	1.94	Never_smoking	No	Unknown	Yes	Never_drinking	>=450	Yes	Yes	No	Yes	No	Yes	Yes	27.84	59.7404	451.56	451.562	7.9	2.8	4	287	1654	80.98	176.14	69.79	5239	2620	4.9	12.2	11.7	7.2	36.4	Normal	140	Hypokalemia	4	3	Unknown	Unknown	19.584
58493	82	1	35141.5	75	Male	White	Some_college_or_above	Married	4.46	Continuous_smoking	Yes	Never_drinking	No	Never_drinking	Unknown	Yes	Yes	No	Yes	No	Yes	Yes	30.67	57.9441	4.55	4.55446	6.4	2.2	3.6	212	1280	42.27	97.19	81.51	3478	1059	26.3	10.05	15.3	7.9	32.2	Normal	141	Hypokalemia	4	4	Unknown	Unknown	13.2094
58504	86	3	14401.5	40	Female	Others	High_school_graduate_or_below	Married	1.12	Never_smoking	No	Low_drinking	Yes	Never_drinking	<450	No	No	No	No	No	No	No	33.9	114.588	986.08	986.076	9.1	3	5.3	313	835	24.92	151.11	17.59	1024	1265	0.4	5.19	13.3	3.4	47.4	Normal	138	Hypokalemia	3.5	7	Unknown	<=100	11.9377
58539	88	2	9625.27	80	Female	Others	Some_college_or_above	No_married	1.85	Never_smoking	No	Never_drinking	No	Never_drinking	Unknown	Yes	Yes	Yes	No	No	Yes	No	29.54	54.411	7.94	7.93651	9	1.8	6.5	157	1711	44.62	177.79	96	1987	1764	0.7	9.73	12.9	9.4	43	Normal	142	Hypokalemia	3.6	3	Unknown	Unknown	10.4313
58543	82	1	15915.5	39	Female	Others	Some_college_or_above	Married	1.69	Continuous_smoking	Yes	Unknown	Unknown	Never_drinking	>=450	Yes	No	No	No	No	No	Yes	33.74	36.734	484.74	484.737	11.1	2.9	7.7	271	793	30.08	106.17	28.14	1454	1364	10.2	22.51	11.2	7.7	42.5	Normal	138	Normal	4.3	4	Unknown	>100	15.1728
58560	77	2	14704.6	51	Male	Others	High_school_graduate_or_below	No_married	2.36	Never_smoking	No	Median_drinking	Yes	Never_drinking	Unknown	Yes	Yes	No	No	No	No	No	26.48	108.009	138.89	138.889	6.9	1.8	3.7	231	1296	39.29	158.89	58.24	2828	1988	3.7	5.67	14.8	5.3	76.2	Normal	141	Normal	4.5	7	Unknown	Unknown	12.1265
58562	77	2	33464.1	74	Male	White	Some_college_or_above	Married	3.57474	Former_smoking	Yes	Unknown	Unknown	Light_drinking	>=450	Yes	Yes	Yes	No	Yes	No	No	27.11	90.3664	93.53	93.5294	6.6	1.6	4.1	153	4718.5	140.25	558.27	211.82	6415	4562	16	71.43	13.4	5.5	104	Normal	140	Normal	4.5	12	Unknown	Unknown	11.8894
58567	82	1	19098.9	67	Male	White	High_school_graduate_or_below	No_married	0.82	Continuous_smoking	Yes	High_drinking	Yes	Excessive_drinking	Unknown	Yes	Yes	Yes	No	No	Yes	Yes	28.98	90.1615	72.87	72.8676	5.7	1.3	3.5	226	2849	82.55	294.4	84.57	4351	2486	5.1	15.31	16.2	6.2	72.3	Normal	136	Hypokalemia	3.8	3	Unknown	Unknown	11.59
58572	86	2	20535.1	50	Female	Others	Some_college_or_above	Married	3.2188	Never_smoking	No	Never_drinking	No	Never_drinking	<450	Yes	Yes	No	Yes	No	No	Yes	33.82	131.115	40.45	40.4545	6.2	2.4	2.9	401	2448	97.61	351.86	77.55	6498	3297	6.4	16.56	13.3	4.7	64.9	Normal	139	Hypokalemia	4	9	Unknown	Unknown	15.9493
58574	84	1	8990.49	67	Male	Black	High_school_graduate_or_below	No_married	1.61	Former_smoking	Yes	Never_drinking	No	Never_drinking	Unknown	Yes	Yes	Yes	No	No	Yes	No	27.87	37.0444	746.91	746.907	7.8	1.3	4.4	124	563	27.83	67.77	19.98	1261	893	21.5	36.63	11.5	8	98.7	Normal	142	Normal	4.6	4	Unknown	Unknown	19.7726
58590	76	2	10272.5	71	Male	White	High_school_graduate_or_below	No_married	1.13	Former_smoking	Yes	Unknown	Yes	Never_drinking	<450	Yes	Yes	Yes	Yes	No	Yes	No	29.03	66.5385	1063.87	1063.87	9.6	1.4	7.6	243	1450	73.23	160.27	58.43	2758	2650	27.2	21.69	12.6	5.4	79.8	Normal	139	Normal	4.2	5	Unknown	Unknown	20.2014
58592	87	2	12676.2	71	Male	Black	High_school_graduate_or_below	No_married	2.77	Never_smoking	No	Never_drinking	No	Never_drinking	Unknown	Yes	No	Yes	No	No	No	No	30.52	47.5464	9.15	9.15152	3.5	1.3	1.7	174	2602	108.77	371.52	79.01	2841	4924	10.1	26.73	14.5	6.9	51.7	Normal	140	Hypokalemia	3.7	8	Unknown	Unknown	16.721
58603	88	1	6223.35	64	Male	Others	High_school_graduate_or_below	Married	1.35642	Former_smoking	Yes	Unknown	Yes	Never_drinking	Unknown	Yes	Yes	Yes	Yes	No	No	Yes	39.58	52.8104	147.57	147.568	8.7	1.8	6.4	272	1212	62.28	168.92	33.19	1744	1563	2.6	10.39	13.9	7.5	26.6	Normal	140	Normal	4.7	8	Unknown	Unknown	20.5545
58611	77	1	81895.4	48	Male	White	Some_college_or_above	No_married	3.82	Former_smoking	Yes	Median_drinking	Yes	Light_drinking	<450	Yes	Yes	Yes	No	No	Yes	No	41.54	91.241	35.22	35.2229	11.4	2.4	7.7	234	1331	57.66	127.58	41.89	2583	2332	5.9	6.94	14.4	5.6	66.3	Normal	142	Hypokalemia	3.4	2	Unknown	Unknown	17.3283
58630	81	2	10840.4	69	Male	Black	High_school_graduate_or_below	No_married	0.89	Former_smoking	Yes	Unknown	Unknown	Never_drinking	<450	Yes	Yes	No	Yes	No	Yes	No	33.92	59.0948	18.1	18.1	11.6	3.9	6	239	1243	33.95	185.3	42.53	3669	1506	5.3	7.9	13.1	11.4	54.5	Normal	136	Hypokalemia	3.4	5	Unknown	Unknown	10.9252
58651	82	2	14387	80	Male	Others	High_school_graduate_or_below	Married	1.71364	Never_smoking	No	Unknown	Unknown	Never_drinking	Unknown	Yes	Yes	Yes	No	No	No	Yes	26.39	44.1825	28.89	28.8889	6	1.8	3.6	140	977	47.36	98.8	42.55	1615	1035	32.5	10.87	13.6	6.3	72.8	Normal	142	Normal	4.4	1	Unknown	Unknown	19.39
58656	76	1	5470.46	68	Male	Others	High_school_graduate_or_below	Married	2.13	Former_smoking	Yes	Unknown	Yes	Never_drinking	>=450	Yes	Yes	No	Yes	No	No	No	26.35	56.7542	47.14	47.1429	6.1	2.1	3.2	168	3626	130.88	427.23	155.98	6476	3845	13	33.35	14.5	4.6	90.3	Normal	138	Normal	4.1	5	Unknown	Unknown	14.4379
58696	83	2	20891.9	44	Female	White	High_school_graduate_or_below	Married	1.36	Continuous_smoking	Yes	Unknown	Yes	Never_drinking	Unknown	Yes	Yes	No	No	Yes	No	No	24.7	66.4345	333.33	333.333	8.2	1.9	5.7	265	808	25.61	145.89	14.57	1314	1053	0.8	3.93	17	4.5	27.3	Normal	138	Hypokalemia	3.9	4	Unknown	<=100	12.6782
58703	84	1	34604.2	78	Female	White	High_school_graduate_or_below	Married	3.43	Never_smoking	No	Never_drinking	No	Light_drinking	>=450	Yes	Yes	Yes	No	No	No	No	25.59	91.1889	50.53	50.5263	5.7	1.7	3.5	363	2195	60.21	339.23	77.35	2207	3784	32.4	33.86	13.2	3.2	88.5	Normal	141	Hypokalemia	4	8	Unknown	Unknown	10.9722
58708	75	1	15281.5	72	Male	Others	High_school_graduate_or_below	Married	0.84	Continuous_smoking	Yes	Never_drinking	No	Never_drinking	Unknown	No	Yes	No	No	No	No	No	24.91	51.6846	6.79	6.78733	6.9	1.7	4.6	185	2028	64.77	273.87	76.78	1911	2572	2.1	12.68	15.3	4.8	68.5	Normal	139	Normal	4.2	3	Unknown	Unknown	12.7751
58712	86	2	33389.1	80	Female	White	Some_college_or_above	No_married	0.76	Never_smoking	No	Unknown	Yes	Never_drinking	Unknown	Yes	Yes	Yes	No	Yes	No	Yes	26.85	91.2615	75	75	5.5	1.1	4	201	1650.5	109.56	141.3	74.56	1872	3073	27.2	35.54	14.9	3.2	90.7	Normal	139	Hypokalemia	4	4	Unknown	Unknown	26.552
58718	81	1	13583.6	58	Female	Others	Some_college_or_above	Married	1.24	Former_smoking	Yes	Unknown	Unknown	Never_drinking	<450	Yes	Yes	Yes	No	Yes	Yes	Yes	34.83	83.1105	37.36	37.3611	7.1	2.3	3.4	332	1137	45.34	110.27	57.98	2068	2251	2.6	5.99	13.1	6.6	56.2	Normal	142	Hypokalemia	3.9	3	Unknown	Unknown	15.9507
58719	77	1	31431.4	75	Male	White	Some_college_or_above	Married	4.8	Former_smoking	Yes	Median_drinking	Yes	Never_drinking	Unknown	Yes	Yes	No	No	Yes	No	No	28.2	62.4583	224.26	224.265	8.6	1.7	5.3	372	2677	118.91	225.04	144.63	5637	3758	7.5	17.62	11.6	7	63.6	Hypernatremia	146	Normal	4.9	3	Unknown	Unknown	17.7677
58781	75	2	101251	23	Female	White	Some_college_or_above	No_married	4.16	Continuous_smoking	Yes	Low_drinking	Yes	Never_drinking	<450	No	No	No	No	No	No	No	23.03	97.0778	36.11	36.1111	7.6	2.7	4	253	1584	38	184.34	80.5	2286	1398	2.1	6.25	14.5	4.7	68.7	Normal	139	Hypokalemia	3.9	4	Unknown	<=100	9.59596
58783	85	1	25619.5	22	Female	Black	Some_college_or_above	No_married	1.64	Never_smoking	No	Never_drinking	No	Never_drinking	>=450	No	No	No	No	No	No	No	23.65	119.789	78.99	78.9916	6.9	2.7	3.3	236	570	19.26	86.14	17.21	617	1479	0.5	3.29	13.9	4.7	21.6	Normal	138	Hypokalemia	3.7	4	Unknown	>100	13.5158
58789	82	1	13305.7	74	Male	Black	Some_college_or_above	Married	3.04806	Never_smoking	No	Unknown	Yes	Never_drinking	Unknown	Yes	Yes	Yes	Yes	No	No	Yes	27.49	46.5549	203.79	203.786	4.8	1.8	2.5	178	2338	116.3	332.37	59.73	5348	3552	17.5	16.13	14.6	9.1	65.5	Normal	139	Hypokalemia	4	8	Unknown	Unknown	19.8973
58792	88	2	22909.3	27	Male	Others	High_school_graduate_or_below	No_married	2.06	Never_smoking	No	Never_drinking	No	Never_drinking	>=450	Yes	Yes	No	Yes	No	No	No	32.08	117.177	426.67	426.667	6.6	2	4	301	1463	39.32	194.47	61.31	1496	2076	4.6	5.76	15.9	4.7	27.6	Normal	136	Hypokalemia	4	1	Unknown	Unknown	10.7505
58802	88	1	5791.07	62	Male	Others	Some_college_or_above	Married	3.17	Former_smoking	Yes	Unknown	Yes	Never_drinking	>=450	No	Yes	No	Yes	No	No	No	22.39	105.618	2481.43	2481.43	5.1	1	3.6	275	2156	107.93	204.54	101.75	5162	3306	1.2	21.76	13.1	5.2	12.6	Normal	135	Normal	4.4	8	Unknown	Unknown	20.0241
58820	86	2	13975.6	80	Female	Black	High_school_graduate_or_below	No_married	1.39	Never_smoking	No	Never_drinking	No	Never_drinking	<450	Yes	Yes	No	No	No	No	No	17.73	60.845	75.23	75.2336	16.8	2.6	13.2	557	1630	86.25	181.74	62.24	3259	2247	13.8	9.65	13.3	7	114	Normal	138	Normal	4.5	4	Unknown	Unknown	21.1656
58869	76	1	11662.9	51	Male	Others	High_school_graduate_or_below	No_married	2.7	Never_smoking	No	Never_drinking	No	Never_drinking	<450	Yes	Yes	Yes	No	Yes	No	No	25.79	104.514	123.03	123.034	6.9	1.4	4.8	261	2501	90.78	383.16	72.47	3864	4089	11.5	19.79	15.3	5.8	33.7	Normal	143	Hypokalemia	3.7	5	Unknown	Unknown	14.519
58873	87	2	17896.1	41	Female	Others	Some_college_or_above	No_married	1.18	Never_smoking	No	Never_drinking	No	Never_drinking	<450	No	Yes	No	Yes	No	No	No	36.5	130.844	163.81	163.808	7.7	3.2	3.9	267	1989	125.22	272.48	41.86	5008	3053	16.5	9.58	10.6	3.6	26.9	Normal	140	Hypokalemia	3.4	3	Unknown	<=100	25.1825
58889	89	1	16016.4	57	Male	Black	High_school_graduate_or_below	No_married	0.28	Continuous_smoking	Yes	High_drinking	Yes	Excessive_drinking	<450	Yes	No	No	No	No	No	No	17.93	112.102	79.41	79.4118	5.3	1	3.5	144	2612	59.73	301.83	89.25	2959	1920	3	14.82	15.3	6	37.8	Normal	139	Hypokalemia	3.9	3	Unknown	Unknown	9.14701
58895	86	1	27352.8	80	Female	Others	Some_college_or_above	No_married	1.09	Former_smoking	Yes	Unknown	Yes	Never_drinking	<450	Yes	Yes	Yes	Yes	No	No	No	27.92	53.92	4.47	4.47368	11.8	2.8	7.9	248	1183	39.94	161.13	44.44	1892	1274	11.2	6.23	13	5.6	79.1	Normal	139	Normal	4.4	8	Unknown	Unknown	13.5046
58909	78	2	41004.4	75	Female	White	Some_college_or_above	No_married	5	Former_smoking	Yes	High_drinking	Yes	Light_drinking	>=450	No	No	No	No	Yes	No	No	30.8	53.4344	2.52	2.52427	4.3	1.3	2.6	268	2586	110.15	232.64	123.12	5647	3173	5.8	14.51	12.2	6.9	96.2	Normal	137	Normal	4.4	7	Unknown	Unknown	17.0379
58913	87	2	11582.6	79	Female	Others	High_school_graduate_or_below	No_married	1.69	Former_smoking	Yes	Unknown	Unknown	Never_drinking	Unknown	Yes	Yes	No	Yes	No	Yes	No	29.14	98.9058	58.13	58.125	6.9	2.4	3.6	223	1243	40.79	221.04	25.51	848	2016	10	7.44	15	4.1	56.8	Normal	138	Hypokalemia	3.5	5	Unknown	Unknown	13.1263
58935	81	2	21589.1	61	Female	White	High_school_graduate_or_below	Married	0.76	Former_smoking	Yes	Low_drinking	Yes	Never_drinking	>=450	Yes	Yes	Yes	Yes	No	Yes	No	35.06	43.474	2.68	2.68293	11.6	3	7.6	265	1473	40.74	174.94	70.07	3002	1440	0.2	8.37	11.2	10.4	38.4	Normal	135	Normal	4.8	5	Unknown	Unknown	11.0631
58952	78	1	44677.1	18	Female	Others	Unknown	Unknown	0.68	Unknown	Unknown	Unknown	Unknown	Never_drinking	<450	No	No	No	No	Unknown	No	No	19.93	140.363	55.15	55.1471	8.1	2.7	4.5	181	868	36.68	137.42	23.59	1510	1679	0.5	8.7	15	3.7	35.8	Normal	140	Hypokalemia	3.8	7	Unknown	<=100	16.9032
58961	87	2	24510.8	48	Male	Black	High_school_graduate_or_below	No_married	1.48554	Never_smoking	No	Low_drinking	Yes	Never_drinking	>=450	No	No	No	No	No	No	No	32.95	81.8404	37.14	37.1429	5.6	1.7	3.2	280	1913	45.71	258.5	80.28	1685	1649	0.9	7.27	14.1	7.3	32.7	Normal	137	Hypokalemia	3.9	4	Unknown	Unknown	9.55776
58965	83	1	88626.5	48	Female	White	High_school_graduate_or_below	No_married	0.91	Continuous_smoking	Yes	Median_drinking	Yes	Never_drinking	>=450	No	Yes	No	No	No	No	No	16.38	77.2554	47.41	47.4074	8.3	2.3	5	299	1911	68.27	192.53	96.21	3678	1992	1.8	11.12	16.2	4.7	80.1	Normal	142	Normal	4.1	5	Unknown	<=100	14.2899
58972	84	1	17607.8	42	Male	Others	High_school_graduate_or_below	No_married	1.72	Continuous_smoking	Yes	Median_drinking	Yes	Excessive_drinking	>=450	Yes	Yes	No	No	No	No	No	20.33	103.789	32.38	32.3784	4.4	1.1	2.5	283	3612	84.58	375.06	27.04	2152	3247	0.2	7.85	15.1	6.8	35.2	Normal	143	Normal	4.6	4	Unknown	Unknown	9.36656
58978	80	2	18409.5	41	Female	White	Some_college_or_above	Married	1.15	Continuous_smoking	Yes	Never_drinking	No	Never_drinking	>=450	Yes	Yes	No	Yes	No	No	No	39.06	126.055	79.72	79.7248	9.4	2.2	6.3	456	3591	151.17	408.86	153.35	6226	4102	9	25.11	14.3	3.9	24.7	Normal	137	Hypokalemia	3.9	3	Unknown	>100	16.8388
59001	81	2	69704.9	19	Female	White	Unknown	Unknown	3.85	Unknown	Unknown	Unknown	Unknown	Never_drinking	<450	No	Yes	No	No	Unknown	No	No	23.34	109.304	79.49	79.4872	8.2	3.7	3.2	299	958	62.16	123.4	23.76	2349	1221	0	10.77	12.9	4.2	126	Normal	137	Hypokalemia	3.8	3	Unknown	>100	25.9541
59014	78	1	18926	31	Female	Others	High_school_graduate_or_below	No_married	0.97	Never_smoking	No	Unknown	Unknown	Never_drinking	<450	No	Yes	No	No	Yes	No	No	40.18	130.775	323	323	6.3	1.5	4.4	307	2306	99.44	407.18	47.18	3340	7204	14.3	112.51	13.6	4.8	60.4	Normal	139	Hypokalemia	3.9	11	Unknown	<=100	17.2489
59035	88	1	10679	52	Female	Others	High_school_graduate_or_below	No_married	2.59	Never_smoking	No	Never_drinking	No	Never_drinking	<450	Yes	Yes	No	No	No	No	No	29.25	113.445	166.67	166.667	7.7	2.7	4	298	1266	48.54	184.47	42.48	1159	2594	12	12.53	12.5	4	64	Normal	139	Hypokalemia	3.9	4	Unknown	Unknown	15.3365
59055	77	1	21202.3	80	Male	White	High_school_graduate_or_below	Married	2.75	Former_smoking	Yes	Median_drinking	Yes	Light_drinking	>=450	Yes	Yes	Yes	No	No	No	Yes	31.28	52.1662	31.25	31.25	7.2	1.8	4.4	191	1398.5	57.01	176.59	44.71	2125	1943	2.3	21.25	12.3	6.2	43.4	Normal	140	Normal	4.4	1	Unknown	Unknown	16.306
59064	79	2	14301.2	77	Male	Others	High_school_graduate_or_below	No_married	1.60246	Continuous_smoking	Yes	Low_drinking	Yes	Never_drinking	Unknown	Yes	Yes	No	No	No	No	No	27.77	86.1658	68.67	68.6667	7.6	1.5	5.3	257	680	29.02	109.92	13.59	516	782	1.4	4.42	13.1	7	36.6	Normal	140	Normal	4.2	7	Unknown	Unknown	17.0706
59102	75	1	12759.6	72	Female	Others	High_school_graduate_or_below	No_married	0.84	Never_smoking	No	Never_drinking	No	Never_drinking	Unknown	Yes	Yes	Yes	Yes	No	No	No	25.05	96.0533	30.79	30.7895	7.6	1.4	5.8	421	1468	71.96	191.76	46.86	1551	1999	8.7	7.67	13.8	3.6	38.1	Normal	136	Normal	4.3	3	Unknown	Unknown	19.6076
59111	79	2	31842.7	80	Female	White	High_school_graduate_or_below	No_married	1.11	Never_smoking	No	Never_drinking	No	Never_drinking	Unknown	Yes	Yes	Yes	Yes	No	Yes	No	26.01	47.1039	6.26	6.26374	8.9	4.3	4	139	1626	46.31	239.27	60.17	2253	2660	39.5	32.08	12.6	8.9	128	Normal	140	Normal	4.5	3	Unknown	Unknown	11.3924
59117	80	1	18035.6	56	Male	Black	Some_college_or_above	No_married	1.25	Never_smoking	No	Low_drinking	Yes	Never_drinking	>=450	Yes	Yes	Yes	Yes	No	Yes	No	54.93	103.186	84.67	84.6739	6.4	2.6	3.2	210	3965	227.49	340.01	196.02	7090	5446	8.7	27.98	13.4	4.6	47.3	Normal	138	Hypokalemia	4	3	Unknown	Unknown	22.9498
59120	76	2	26983.5	80	Female	White	Some_college_or_above	No_married	1.39	Never_smoking	No	Never_drinking	No	Never_drinking	Unknown	Yes	Yes	No	No	No	Yes	No	29.76	62.3442	59.81	59.8113	6.8	2.6	3.3	261	1664	85.2	182.05	66.83	2218	2611	45.5	7.85	15.1	5.3	89.1	Normal	138	Hypokalemia	3.2	4	Unknown	Unknown	20.4808
59122	81	2	51690.6	63	Male	White	Some_college_or_above	No_married	3.23	Never_smoking	No	High_drinking	Yes	Excessive_drinking	<450	Yes	Yes	Yes	Yes	Yes	No	No	34.43	70.3849	219.39	219.388	6.4	1.4	3.9	246	3896	109.88	326.26	192.32	8994	3694	151.7	23.22	13	6.2	128	Hyponatremia	133	Normal	4.4	8	Unknown	Unknown	11.2813
59125	81	1	12635.9	73	Male	Others	High_school_graduate_or_below	No_married	0.69	Former_smoking	Yes	Low_drinking	Yes	Never_drinking	Unknown	Yes	Yes	No	Yes	No	No	No	26.98	84.4334	57.37	57.3718	7.3	2.1	4.6	217	2603	46.9	366.1	113.06	2836	2327	0.8	18.88	16.5	4.7	25.4	Normal	141	Normal	4.2	5	Unknown	Unknown	7.20707
59135	89	2	23115.8	80	Female	White	High_school_graduate_or_below	No_married	1.18	Former_smoking	Yes	Unknown	Unknown	Never_drinking	Unknown	Yes	Yes	Yes	No	Yes	Yes	No	31.53	48.6433	31.88	31.875	13.5	2.1	10	314	1860	88.38	262.81	54.8	3813	3815	37.5	36.29	12.4	8.3	138	Normal	137	Normal	4.4	5	Unknown	Unknown	19.0065
59141	86	2	6825.87	65	Male	Others	High_school_graduate_or_below	No_married	1.5444	Continuous_smoking	Yes	Median_drinking	Yes	Light_drinking	Unknown	Yes	Yes	No	Yes	Unknown	No	No	27.45	83.5754	231.36	231.364	5.8	2.1	2.8	166	3226	73.91	358.35	163.02	5098	4040	3.7	15.6	15	4.4	44.7	Normal	141	Normal	4.5	7	Unknown	Unknown	9.16429
59151	80	1	20394.1	80	Male	White	High_school_graduate_or_below	Married	1.37	Never_smoking	No	Never_drinking	No	Never_drinking	Unknown	Yes	Yes	No	No	No	Yes	No	29.87	61.3637	36.47	36.4706	7.8	1.5	5.4	184	1999	77.24	256.22	80.23	3689	3335	23.5	32.79	14.6	8.3	58	Normal	139	Hypokalemia	4	5	Unknown	Unknown	15.4557
59157	76	1	32114.3	75	Male	White	High_school_graduate_or_below	Married	3.43	Former_smoking	Yes	High_drinking	Yes	Light_drinking	>=450	Yes	Yes	Yes	No	Yes	Yes	No	17.64	52.84	58.3	58.3019	8.1	1.4	5.7	208	2351	115.51	246.85	79.01	3911	4218	15.8	15.12	13.7	5.9	128	Normal	140	Hypokalemia	4	2	Unknown	Unknown	19.6529
59165	89	1	13949.3	43	Female	Others	High_school_graduate_or_below	Married	1.36	Never_smoking	No	Low_drinking	Yes	Never_drinking	<450	No	No	No	No	Yes	No	No	22.12	107.583	2806.67	2806.67	5.6	1.6	3.5	248	2185	78.11	249.4	98.06	2920	2360	3.9	10	11.9	3.6	50.2	Normal	137	Normal	4.1	3	Unknown	<=100	14.2993
59181	76	2	28097.2	80	Female	White	High_school_graduate_or_below	No_married	1.11	Never_smoking	No	Never_drinking	No	Never_drinking	<450	Yes	Yes	No	Yes	No	No	No	28.93	52.9636	29.57	29.5745	5.7	2	3.2	196	778	20.46	98.56	34.46	1717	1215	27.3	6.57	13.5	4.8	115	Normal	142	Normal	4.6	5	Unknown	Unknown	10.5193
59211	87	2	15329.3	63	Female	Black	Some_college_or_above	No_married	2.75	Former_smoking	Yes	Low_drinking	Yes	Never_drinking	Unknown	Yes	Yes	No	No	No	No	No	29.72	116.869	154.84	154.839	6.2	1.6	3.9	196	1250	72.71	102.26	63.64	3355	2537	0.7	12.64	14.5	7.1	41.7	Normal	142	Normal	4.4	5	Unknown	Unknown	23.2672
59223	81	2	13399.5	71	Male	Black	High_school_graduate_or_below	Married	1.37	Never_smoking	No	Unknown	Yes	Never_drinking	Unknown	Yes	Yes	Yes	Yes	No	No	No	23.96	98.1208	61.58	61.5753	3.3	1	1.5	112	2025	92.87	157.85	114.3	4192	3023	4.1	9.37	13.8	4.4	82.7	Normal	142	Normal	4.3	9	Unknown	Unknown	18.3447
59226	80	2	22253.3	64	Male	White	High_school_graduate_or_below	No_married	0.83	Continuous_smoking	Yes	Unknown	Yes	Never_drinking	<450	Yes	Yes	No	Yes	No	No	No	29.25	93.9242	59.42	59.4231	8.2	1.7	5.6	145	921	39.4	117.41	33.31	2117	2067	5.7	13.59	17.5	3.5	53.1	Normal	138	Hypokalemia	4	3	Unknown	Unknown	17.1118
59230	76	2	65138.4	67	Female	White	Some_college_or_above	Married	2.4	Former_smoking	Yes	Median_drinking	Yes	Never_drinking	<450	Yes	No	No	No	Yes	Yes	Yes	24.22	92.1563	47.78	47.7778	4.9	1.5	2.7	312	747	65.47	61.96	25.36	1434	1275	1.2	4.54	12.7	5	99	Normal	141	Hypokalemia	4	3	Unknown	Unknown	35.0576
59235	85	1	11701.9	18	Female	Others	Unknown	Unknown	0.55	Unknown	Unknown	Unknown	Unknown	Never_drinking	Unknown	No	No	No	No	Unknown	No	No	21.87	114.122	39.73	39.7279	7.4	3	3.8	220	745	40.15	99.73	19.18	1048	529	5.3	5.31	12.2	4.2	72.6	Normal	141	Hypokalemia	3.6	5	Unknown	<=100	21.557
59236	81	2	60349.5	64	Male	White	Some_college_or_above	No_married	4.64	Never_smoking	No	Unknown	Unknown	Never_drinking	<450	Yes	Yes	Yes	Yes	No	No	Yes	29.1	89.9438	94.66	94.6565	6.3	1	4.6	317	3790	102.07	593.63	127.81	4617	4956	10.3	24.17	9.8	5.5	38.5	Normal	136	Hypokalemia	3.9	9	Unknown	Unknown	10.7726
59239	82	1	35823.5	78	Male	White	Some_college_or_above	Married	3.43	Never_smoking	No	Never_drinking	No	Never_drinking	<450	Yes	Yes	Yes	Yes	Yes	No	No	23.31	56.7358	12.09	12.0879	6.8	1.6	4.1	202	1792	69.19	204.45	80.05	2985	2969	11.6	39.58	12.9	5	74.9	Normal	138	Normal	4.2	7	Unknown	Unknown	15.4442
59240	76	2	26983.5	80	Female	White	Some_college_or_above	No_married	1.57	Former_smoking	Yes	Unknown	Yes	Never_drinking	Unknown	Yes	Yes	Yes	No	No	Yes	No	19.25	36.4023	9.79	9.79167	9.3	2.4	5.7	403	2023	83.88	266.53	71.44	3684	3336	7.3	10.52	13.1	7	45.8	Normal	140	Hypokalemia	3.7	2	Unknown	Unknown	16.5853
59329	77	2	7407.43	62	Male	Others	Some_college_or_above	Married	3.82	Never_smoking	No	Unknown	Yes	Never_drinking	Unknown	Yes	Yes	Yes	No	No	No	No	24.61	89.1765	308.28	308.276	3.7	0.6	2.6	163	563	24.07	62.4	25.43	848	940	1.8	68.57	10.9	5.3	94.5	Normal	142	Hypokalemia	3.7	3	Unknown	Unknown	17.1012
59331	87	2	18045.3	33	Male	Others	Some_college_or_above	Married	1.12	Never_smoking	No	High_drinking	Yes	Never_drinking	>=450	No	No	No	No	No	No	No	31.98	100.337	42.95	42.95	6.9	2	4.1	211	1000	57.32	144.98	21.12	1985	1680	3.2	9.99	15.8	8	35.7	Normal	138	Normal	4.1	7	Unknown	Unknown	22.928
59332	82	2	15007.1	80	Female	Others	High_school_graduate_or_below	No_married	0.82	Never_smoking	No	Never_drinking	No	Never_drinking	<450	Yes	Yes	Yes	No	No	No	No	27.99	55.4201	140	140	6.6	3.1	2.6	208	621	25.55	84.06	22.52	1663	1409	0.4	4.04	12.4	7.3	72.7	Normal	142	Hypokalemia	4	7	Unknown	Unknown	16.4573
59390	75	2	67037.9	64	Male	White	High_school_graduate_or_below	Married	4.67	Never_smoking	No	Never_drinking	No	Never_drinking	Unknown	No	Yes	No	No	No	No	No	29.51	57.9363	3.98	3.97906	6	1.8	3.7	173	3714	134.19	395.25	190.65	6295	4072	11.2	18.7	14.2	6.3	73.2	Normal	139	Normal	4.3	7	Unknown	Unknown	14.4523
59392	75	1	9357.58	68	Male	Others	High_school_graduate_or_below	No_married	0.46	Former_smoking	Yes	Unknown	Yes	Never_drinking	>=450	Yes	Yes	Yes	Yes	No	No	No	43.99	46.0087	33.46	33.4579	9.8	2.9	5.9	224	1328	80.98	121.65	58.34	3857	2216	1.6	10.11	16.2	6	74.4	Normal	140	Normal	4.3	2	Unknown	Unknown	24.3916
59405	79	1	62687.1	62	Male	White	Some_college_or_above	Married	2.72	Never_smoking	No	Low_drinking	Yes	Never_drinking	>=450	No	Yes	No	Yes	No	No	No	32.84	91.2163	33.26	33.2558	6.3	1.8	3.7	166	3258	132.45	412.06	127	6194	4715	19	24.89	16.3	5.5	91.3	Normal	141	Hypokalemia	4	5	Unknown	Unknown	16.2615
59406	79	1	16447.5	77	Female	Black	High_school_graduate_or_below	No_married	0.83	Former_smoking	Yes	Never_drinking	No	Never_drinking	Unknown	Yes	Yes	Yes	Yes	No	Yes	Yes	32.8086	49.479	52.37	52.3729	7.5	2.6	4.2	287	1833	63.62	284.99	53.35	2372	2635	12.3	26.75	13.7	9.1	91.7	Normal	141	Hypokalemia	4	9	Unknown	Unknown	13.8833
59434	78	1	16698.2	80	Male	White	High_school_graduate_or_below	No_married	1.78	Former_smoking	Yes	Low_drinking	Yes	Never_drinking	Unknown	Yes	No	Yes	No	No	No	Yes	30.67	68.5916	64.69	64.6853	8.5	2.2	5.3	248	1821	81.07	179.93	89.19	3528	2874	4.7	13.46	13.4	5.2	61	Normal	141	Normal	4.2	4	Unknown	Unknown	17.8078
59451	85	1	6487.67	63	Male	Others	High_school_graduate_or_below	Married	1.12	Never_smoking	No	Unknown	Yes	Never_drinking	Unknown	Yes	No	Yes	No	No	No	No	32.17	78.8366	38.4	38.4024	11.2	2.5	7.8	270	1250	45.51	171.64	45.74	1786	2109	8.3	6.96	16.3	5.6	37.9	Normal	139	Hypokalemia	3.8	8	Unknown	Unknown	14.5632
59487	81	1	45217.9	36	Male	Others	Some_college_or_above	No_married	0.96	Never_smoking	No	High_drinking	Yes	Excessive_drinking	Unknown	Yes	Yes	Yes	No	No	No	Yes	24.31	113.2	207.58	207.582	6.6	1.9	4	341	2855	93.96	336.96	57.67	3096	3645	13.2	17.51	14.9	5.4	75.3	Normal	140	Hypokalemia	3.3	4	Unknown	Unknown	13.1643
59510	79	1	54729.4	32	Female	White	Some_college_or_above	Married	4.54	Never_smoking	No	Median_drinking	Yes	Never_drinking	>=450	No	No	No	No	No	No	No	25.69	127.216	50.4	50.404	6.6	1.6	4.3	196	1762	74.51	233.9	58.98	3387	2655	4.9	8.68	14.3	5.9	89.5	Normal	139	Normal	4.1	6	Unknown	<=100	16.9149
59514	81	2	15109.3	41	Female	White	High_school_graduate_or_below	No_married	0.3	Former_smoking	Yes	Unknown	Yes	Never_drinking	<450	Yes	Yes	No	Yes	Yes	No	No	51.3	100.798	102.55	102.548	6.5	2.4	3.3	281	3582	103.08	503.49	131.22	5404	3672	2.4	21.86	13.1	6.3	68.2	Normal	139	Hypokalemia	3.8	3	Unknown	<=100	11.5109
59546	76	1	19306	49	Male	Others	High_school_graduate_or_below	No_married	2.7	Never_smoking	No	Median_drinking	Yes	Never_drinking	>=450	Yes	Yes	No	No	No	No	No	34.23	107.13	254.44	254.444	9.2	1.2	7	287	615	22.21	90.74	17.92	1423	588	0.4	3.62	13.3	9.5	14.9	Normal	140	Normal	4.2	3	Unknown	Unknown	14.4455
59547	80	2	26284.5	51	Female	White	High_school_graduate_or_below	No_married	0.83	Continuous_smoking	Yes	Unknown	Yes	Never_drinking	Unknown	Yes	Yes	No	No	No	No	Yes	19.15	89.4138	264.14	264.139	6.4	1.8	3.8	208	1240	39.33	203.33	34.03	3554	2597	2.3	9.93	14.4	4.9	57.8	Normal	142	Hypokalemia	3.9	8	Unknown	Unknown	12.6871
59564	86	2	25576.6	23	Male	Others	High_school_graduate_or_below	No_married	0.74	Never_smoking	No	Unknown	Yes	Never_drinking	>=450	No	Yes	No	No	No	No	No	26.85	132.245	40	40	10	2.7	6.4	338	3302	132.13	461.34	107.33	6687	3803	8.7	26.09	16.3	5.3	26.3	Normal	139	Hypokalemia	3.7	4	Unknown	Unknown	16.0061
59578	76	2	28097.2	80	Female	White	Some_college_or_above	No_married	1.02	Never_smoking	No	Never_drinking	No	Never_drinking	Unknown	Yes	No	No	Yes	Yes	No	No	22.42	48.2493	12.98	12.9752	4.9	1.7	2.9	131	1349	65.36	192.7	38.19	2432	3653	8.3	8.18	13.2	6.4	43.6	Normal	142	Normal	4.4	4	Unknown	Unknown	19.3803
59582	75	1	15281.5	71	Male	Others	Some_college_or_above	Married	0.2	Former_smoking	Yes	Unknown	Yes	Never_drinking	Unknown	Yes	Yes	Yes	Yes	No	No	Yes	35.33	39.6912	709.62	709.615	5.9	2	3.1	264	1390	48.23	204.48	43.51	1991	2072	4.4	9.85	12.7	9.1	45	Normal	140	Hypokalemia	3.9	5	Unknown	Unknown	13.8791
59591	75	2	17864.9	76	Female	Black	Some_college_or_above	Married	1.58	Never_smoking	No	Never_drinking	No	Never_drinking	Unknown	Yes	Yes	Yes	Yes	No	Yes	No	39.53	56.1492	7.41	7.41117	5.1	2.1	2	144	1079	38.63	140.9	41.1	1887	1166	0.8	6.15	12.3	6.9	75.9	Normal	141	Normal	4.6	7	Unknown	Unknown	14.3207
59612	77	2	7591.78	69	Male	Others	High_school_graduate_or_below	Married	0.93	Former_smoking	Yes	Median_drinking	Yes	Never_drinking	Unknown	Yes	Yes	No	Yes	No	No	Yes	31.62	59.4819	11.43	11.4286	8	1.9	5.1	212	1294	53.19	157.32	51.52	1446	2516	1.5	11.31	12	9.1	74.8	Normal	138	Normal	4.2	7	Unknown	Unknown	16.442
59622	76	1	8342.55	60	Female	Others	High_school_graduate_or_below	No_married	2.7	Never_smoking	No	Never_drinking	No	Never_drinking	Unknown	Yes	Yes	No	No	No	No	No	26.65	111.633	57.69	57.6875	5.6	1.8	3.2	299	1037	23.74	132.27	46.81	1457	947	0.2	6.48	13.5	3.7	26.9	Normal	140	Hypokalemia	3.5	5	Unknown	Unknown	9.15718
59638	75	1	31944	40	Male	Others	High_school_graduate_or_below	No_married	0.98	Continuous_smoking	Yes	Median_drinking	Yes	Never_drinking	>=450	No	No	No	No	No	No	No	27.22	95.5223	30.51	30.5051	6.4	1.6	3.9	226	2399	50.48	362.24	87.89	2304	2346	0.4	9.49	15.6	5.1	78.7	Normal	137	Normal	4.1	9	Unknown	Unknown	8.41684
59639	86	3	31237.3	71	Female	White	High_school_graduate_or_below	Married	2.4	Never_smoking	No	Never_drinking	No	Never_drinking	<450	Yes	Yes	Yes	No	No	Yes	No	20.18	18.7718	914.61	914.607	12.2	2.8	8	337	705	8.79	79.21	40.84	576	852	13.4	67.98	10.4	8.2	112	Normal	141	Hypokalemia	3.8	7	Unknown	Unknown	4.98723
59644	75	1	8780.85	64	Female	Others	High_school_graduate_or_below	Married	0.69	Former_smoking	Yes	Never_drinking	No	Never_drinking	>=450	Yes	Yes	Yes	Yes	No	Yes	No	32.59	50.3159	586.21	586.207	7.5	1.9	4.9	239	920	55.13	86.5	39.49	2488	1863	31.7	7.34	12.2	6.5	83.8	Normal	135	Normal	4.2	2	Unknown	Unknown	23.9696
59659	75	2	19593.1	80	Male	White	Some_college_or_above	Married	4.12	Former_smoking	Yes	Low_drinking	Yes	Never_drinking	Unknown	Yes	Yes	Yes	No	No	No	Yes	30.63	65.3855	70.91	70.9091	4.7	1.1	3	172	1836	46.88	284.12	63.2	2378	2438	20.9	14.49	15	7	93.2	Normal	141	Hypokalemia	3.3	9	Unknown	Unknown	10.2135
59667	75	1	15940.2	75	Female	Others	High_school_graduate_or_below	No_married	5	Never_smoking	No	Never_drinking	No	Never_drinking	Unknown	Yes	Yes	Yes	Yes	No	Yes	No	25.74	45.5403	30.62	30.6204	4.9	1.2	3.1	205	2184	39.4	308.63	91.28	3344	1541	0.5	15.36	11.1	6.3	36.1	Normal	138	Normal	4.2	6	Unknown	Unknown	7.21612
59676	80	2	23221.1	18	Female	Others	Unknown	Unknown	0.11	Unknown	Unknown	Unknown	Unknown	Never_drinking	>=450	Yes	Yes	No	No	Unknown	No	No	27.52	121.561	49.39	49.3902	11.8	3.4	6.8	311	1674	87.53	209.38	55.71	3486	3171	12	12.02	12.5	4.2	40.5	Normal	140	Hypokalemia	3.6	4	Unknown	<=100	20.9152
59685	77	2	56731.2	19	Female	White	Unknown	Unknown	5	Unknown	Unknown	Unknown	Unknown	Never_drinking	Unknown	No	No	No	No	Unknown	No	No	20	108.026	57.48	57.4809	5.9	2.5	2.9	229	1240	69.11	178.85	31.53	2179	2176	29.6	18.32	13.8	3.6	121	Normal	139	Hypokalemia	3.9	9	Unknown	<=100	22.2935
59692	77	2	58285.4	65	Male	White	High_school_graduate_or_below	No_married	1.66	Former_smoking	Yes	Low_drinking	Yes	Never_drinking	>=450	Yes	Yes	No	Yes	No	No	Yes	26.44	58.4015	5.31	5.3125	6.3	0.8	4.9	179	1423	58.37	175.65	55.9	2640	2236	9.8	9.99	14.5	6.9	84.1	Normal	139	Normal	4.4	5	Unknown	Unknown	16.4076
59711	81	1	18168	27	Female	Others	Some_college_or_above	No_married	0.92	Never_smoking	No	Low_drinking	Yes	Never_drinking	<450	No	No	No	No	No	No	No	54.31	133.796	302.29	302.286	8.9	2.1	6.4	287	2685	83.59	355.47	105.24	4345	1661	4.2	16.99	12.9	5.5	23.1	Hyponatremia	133	Hypokalemia	3.2	3	Unknown	<=100	12.4529
59715	75	2	26693.1	41	Male	Others	High_school_graduate_or_below	Married	0.9	Continuous_smoking	Yes	Median_drinking	Yes	Light_drinking	>=450	No	No	No	No	No	No	No	21	93.8874	268.41	268.407	15.6	3.1	11.6	330	4139	74.13	740.4	83.42	3130	1652	0.7	11.42	17	8	53.4	Normal	144	Normal	4.4	1	Unknown	Unknown	7.16405
59728	80	2	15503.3	72	Male	Black	High_school_graduate_or_below	No_married	3.6	Former_smoking	Yes	Unknown	Yes	Never_drinking	>=450	Yes	Yes	Yes	No	No	No	No	30.35	84.0931	224.83	224.832	5.4	1.9	3	229	3125	99.02	464.04	99.36	5532	3503	18.5	34.92	14.2	6.1	61.1	Normal	138	Hypokalemia	3.7	3	Unknown	Unknown	12.6746
59736	75	2	95158.1	52	Female	White	Some_college_or_above	No_married	5	Never_smoking	No	Median_drinking	Yes	Excessive_drinking	<450	No	Yes	No	No	No	No	No	26.98	89.8757	313.95	313.953	5.9	1.5	3.8	161	1028	34.97	109.46	35.93	2239	2368	0.8	6.43	14	5.3	74.2	Normal	139	Hypokalemia	3.7	10	Unknown	Unknown	13.607
59739	88	1	10681.6	76	Female	Others	Some_college_or_above	No_married	1.75	Never_smoking	No	Never_drinking	No	Never_drinking	Unknown	Yes	Yes	No	Yes	No	No	No	23.98	76.8734	1750	1750	11.6	2.6	7.3	243	1589	69.29	134.86	87.32	2380	1947	2.3	10.3	11.8	6.5	51.3	Normal	139	Hypokalemia	4	4	Unknown	Unknown	17.4424
59740	83	1	28183.5	80	Male	White	Some_college_or_above	Married	5	Former_smoking	Yes	High_drinking	Yes	Light_drinking	Unknown	Yes	Yes	Yes	No	No	No	Yes	30.81	67.2727	30.8	30.7979	6.7	1.5	4.5	198	1265	48.33	154.65	40.55	2280	1235	4.1	13.4	14.1	5.5	16.5	Normal	141	Normal	4.2	8	Unknown	Unknown	15.2822
59755	83	1	88626.5	49	Female	White	High_school_graduate_or_below	No_married	1.4	Never_smoking	No	Low_drinking	Yes	Never_drinking	Unknown	No	Yes	Yes	No	No	No	No	18.43	112.339	31.64	31.6352	5.7	1.8	3.4	414	2318	50.13	354.59	80.91	2309	2234	0.9	8.93	12.9	2.8	94.3	Normal	140	Normal	4.1	4	Unknown	<=100	8.65056
59792	75	2	42635.4	77	Male	White	High_school_graduate_or_below	Married	2.29	Former_smoking	Yes	Low_drinking	Yes	Never_drinking	Unknown	Yes	Yes	Yes	No	No	No	No	28.35	57.1357	9.72	9.71963	6.4	1.1	4.5	189	1664	93.55	196.01	58.26	2907	3341	16.3	12.87	15.1	6.8	85.3	Hypernatremia	145	Normal	4.5	4	Unknown	Unknown	22.488
59796	80	1	14077.1	40	Male	White	High_school_graduate_or_below	Married	1.02	Continuous_smoking	Yes	Unknown	Yes	Never_drinking	<450	Yes	Yes	No	No	No	No	No	44.96	118.745	46.97	46.9697	12.5	2.7	8.8	350	1401	48.7	184.16	52.94	2246	1928	7.2	7.96	14.4	5.3	45	Normal	137	Normal	4.4	3	Unknown	Unknown	13.9044
59800	77	1	81895.4	45	Male	White	High_school_graduate_or_below	Married	3.69298	Never_smoking	No	Median_drinking	Yes	Never_drinking	>=450	No	Yes	No	No	No	No	No	27.23	75.7992	46.01	46.0114	7.9	1.3	5.8	208	2249	79.9	344.91	62.33	4761	2168	3.8	23.43	16.3	6.8	84.7	Normal	141	Hypokalemia	3.7	3	Unknown	Unknown	14.2108
59803	81	2	38557.6	77	Female	White	Some_college_or_above	No_married	2.31	Never_smoking	No	High_drinking	Yes	Light_drinking	>=450	Yes	Yes	No	No	Yes	Yes	No	34.65	58.7788	7.31	7.30769	8.6	1.9	5.4	261	1499	61	148.55	63.13	2617	2125	3.6	9.26	15.4	8.3	54.4	Normal	141	Hypokalemia	3.5	6	Unknown	Unknown	16.2775
59812	78	1	5156.3	61	Male	Others	High_school_graduate_or_below	No_married	0.09	Continuous_smoking	Yes	Unknown	Yes	Never_drinking	Unknown	Yes	Yes	No	No	Yes	No	No	20.8	79.952	87.46	87.4561	6.3	1.8	3.6	164	4246	153.94	610.87	134.96	8526	5139	15.9	89.8	13.5	3.7	47.5	Normal	138	Hypokalemia	3	4	Unknown	Unknown	14.5021
59816	80	2	31806	52	Female	Black	High_school_graduate_or_below	Married	1.85	Continuous_smoking	Yes	Low_drinking	Yes	Never_drinking	Unknown	Yes	Yes	Yes	Yes	No	No	No	31.68	85.3021	76.4	76.4	8.2	2.2	5.6	216	801	32.53	106.9	27.96	1522	1043	0.3	5.23	13.8	6	49.8	Normal	136	Normal	4.1	5	Unknown	Unknown	16.2447
59826	76	1	50602	67	Female	White	Some_college_or_above	No_married	4.31	Never_smoking	No	Never_drinking	No	Never_drinking	>=450	No	No	No	No	No	No	No	20.5	80.8874	33.98	33.9773	5.9	1.3	4	189	1108	27.81	170.48	40.64	1271	1544	0.9	5.22	13.8	4.3	80.1	Normal	137	Hypokalemia	4	8	Unknown	Unknown	10.0397
59833	75	2	75381.4	62	Female	White	Some_college_or_above	No_married	3.15124	Never_smoking	No	Never_drinking	No	Never_drinking	Unknown	Yes	Yes	Yes	No	No	Yes	No	36.45	54.3124	6.98	6.98413	6.9	2.2	3.7	213	1813	90.83	179.55	80.66	3032	2080	29.3	11.27	11.6	6.6	118	Normal	139	Normal	4.1	5	Unknown	Unknown	20.0397
59844	78	2	16726.1	79	Female	Black	High_school_graduate_or_below	No_married	1.55	Never_smoking	No	Never_drinking	No	Never_drinking	<450	Yes	No	Yes	No	No	Yes	Yes	42.14	57.2425	4.97	4.97207	5.8	1.9	3.3	223	1174	41.58	158.45	42.38	2425	1712	0.5	7.25	11.8	7.5	18.4	Normal	142	Hypokalemia	3.8	3	Unknown	Unknown	14.167
59870	75	1	41403.6	35	Male	Others	High_school_graduate_or_below	No_married	0.02	Continuous_smoking	Yes	High_drinking	Yes	Excessive_drinking	<450	Yes	Yes	No	No	No	No	No	29.76	111.813	118.09	118.085	10.5	3.3	5.8	220	2424	102.05	202.31	62.38	3152	2190	4.8	15.82	17.7	5.8	58.3	Normal	139	Normal	4.3	2	Unknown	Unknown	16.8399
59925	80	2	45269.7	80	Female	White	High_school_graduate_or_below	No_married	2.14136	Never_smoking	No	Never_drinking	No	Never_drinking	<450	Yes	Yes	Yes	Yes	Yes	Yes	Yes	23.15	38.0422	10.96	10.96	5.7	1.1	3.4	228	743	32.73	101.24	24.73	1512	1823	7.3	12.59	12.3	6.9	84	Normal	139	Normal	4.3	3	Unknown	Unknown	17.6205
59928	76	2	36765.4	80	Female	White	High_school_graduate_or_below	No_married	2.77	Never_smoking	No	Median_drinking	Yes	Light_drinking	Unknown	Yes	Yes	No	No	No	Yes	No	30.77	58.6815	12.09	12.0879	9.1	2.4	5.9	233	1918	59.77	219.37	76.13	2908	2754	32.2	26.8	11.5	6	60.9	Hyponatremia	134	Normal	4.3	5	Unknown	Unknown	12.4651
59931	77	1	34245.4	78	Female	White	High_school_graduate_or_below	No_married	1.33	Former_smoking	Yes	Low_drinking	Yes	Never_drinking	<450	Yes	No	No	No	No	Yes	Yes	31.6	78.7275	36.54	36.5385	4.8	1.4	2.7	149	2158	75.97	256.05	95.89	3629	2794	44.4	92.51	13.3	6	121	Normal	136	Normal	4.2	1	Unknown	Unknown	14.0816
59943	77	1	34708.2	73	Female	White	Some_college_or_above	No_married	1.3	Former_smoking	Yes	Never_drinking	No	Never_drinking	Unknown	Yes	No	No	Yes	No	No	Yes	26.86	71.4178	43.33	43.3333	4.9	1.5	2.8	84	1776	67.36	171.64	95.47	2720	2363	29.9	18.17	12.6	4.9	68.3	Normal	139	Normal	4.5	6	Unknown	Unknown	15.1712
59951	84	1	15202.6	62	Female	Black	Some_college_or_above	Married	4.1	Never_smoking	No	Never_drinking	No	Never_drinking	Unknown	Yes	Yes	Yes	Yes	No	Yes	No	34.1	75.6947	33.09	33.0872	4.1	1.2	2.4	291	1690	70.27	174.77	79.44	3229	1410	0.5	8.85	11.6	5.4	98.2	Normal	138	Hypokalemia	3.8	6	Unknown	Unknown	16.632
59968	76	1	36689.3	72	Female	White	Some_college_or_above	Married	2.4	Former_smoking	Yes	Median_drinking	Yes	Never_drinking	>=450	Yes	Yes	No	No	Yes	No	No	23.12	56.5266	4.05	4.04959	5.8	2.1	2.5	190	2759.7	136.01	293.77	115.06	5197.5	3568	19.2	17.67	14.4	5.3	91.7	Normal	142	Normal	4.5	3	Unknown	Unknown	19.7137
59988	80	2	26693.7	24	Female	White	High_school_graduate_or_below	Married	0.61	Continuous_smoking	Yes	Low_drinking	Yes	Never_drinking	Unknown	No	Yes	No	No	No	No	No	46.45	142.044	33.07	33.0667	6.5	2.1	3.7	272	2156	60.62	251.35	104.39	3549	1477	2.1	10.35	13.1	5.2	45	Normal	137	Normal	4.1	4	Unknown	<=100	11.2468
59989	75	2	75906.6	68	Female	White	High_school_graduate_or_below	No_married	1.81	Never_smoking	No	Never_drinking	No	Never_drinking	Unknown	Yes	Yes	No	Yes	No	Yes	Yes	34.9069	72.3344	131.34	131.343	6.7	1.6976	3.993	279	2012	57.67	314.13	60.06	2400	2233	55.1	15.48	10.8	7.9	92.4	Normal	139	Normal	4.6	2	Unknown	Unknown	11.4652
59992	81	1	13666.9	56	Male	Others	High_school_graduate_or_below	No_married	1.94	Never_smoking	No	Never_drinking	No	Never_drinking	Unknown	Yes	Yes	Yes	Yes	No	Yes	Yes	37.14	83.6456	827.4	827.397	11.4	2.6	7.6	230	3136	125.55	327.13	148.36	6431	2732	16.8	38.38	14.1	7.4	61.4	Hyponatremia	133	Normal	4.1	3	Unknown	Unknown	16.014
60014	82	2	27956.6	80	Male	White	Some_college_or_above	Married	4.1	Former_smoking	Yes	Never_drinking	No	Excessive_drinking	Unknown	Yes	Yes	Yes	No	Yes	No	No	24.79	42.2894	42.61	42.6087	6.3	1.4	4	180	1926	48.01	225.11	64.7	2512	3206	34.1	12.53	16.5	6.5	121	Normal	140	Hyperkalemia	5	4	Unknown	Unknown	9.97092
60094	87	1	24810.5	78	Female	White	High_school_graduate_or_below	Married	1.37	Never_smoking	No	Never_drinking	No	Never_drinking	>=450	Yes	Yes	Yes	Yes	No	Yes	No	31.05	56.2042	30.96	30.9581	5.4	1.6	2.9	217	858	42.41	100.7	33.23	1751	1822	1	6.07	12.6	6.3	76.5	Normal	142	Hypokalemia	4	7	Unknown	Unknown	19.7716
60104	87	1	14030.5	74	Female	Others	High_school_graduate_or_below	Married	1.1	Never_smoking	No	Never_drinking	No	Never_drinking	Unknown	Yes	Yes	Yes	Yes	No	No	No	36.22	84.219	137.93	137.931	7.3	1.8	4.5	165	1462	39.62	215.19	52.51	1745	1811	4	7.34	11.2	7.3	51.7	Normal	142	Normal	4.1	5	Unknown	Unknown	10.8399
60111	81	1	9590.46	60	Male	Others	Some_college_or_above	No_married	2.77	Never_smoking	No	Never_drinking	No	Never_drinking	Unknown	Yes	Yes	Yes	No	No	Yes	No	27.98	57.8609	10.32	10.3226	99.9	2.9	83.1	991	1627	56	238.38	53.66	2324	1519	5.1	8.81	9.7	10.9	34.2	Normal	140	Hypokalemia	3.3	3	Unknown	Unknown	13.7677
60124	87	2	20527	54	Male	Black	Some_college_or_above	No_married	3.32	Never_smoking	No	Median_drinking	Yes	Light_drinking	>=450	Yes	Yes	No	Yes	No	No	No	26.79	72.5758	957.69	957.692	6.3	1.6	3.6	312	2963	97.57	457.05	63.51	2580	3687	6.8	13.75	13.6	6	37.8	Normal	138	Normal	4.2	6	Unknown	Unknown	13.1718
60133	78	1	26743.9	39	Female	Black	Some_college_or_above	Married	5	Never_smoking	No	Never_drinking	No	Never_drinking	Unknown	No	No	No	No	No	No	No	33.28	131.859	170.19	170.192	5.5	1.1	3.7	251	1365	66.51	197.67	33.75	2840	2036	0.6	74.61	10.3	4	34.8	Normal	140	Hypokalemia	3.8	8	Unknown	<=100	19.4901
60166	85	2	67032.6	63	Female	White	High_school_graduate_or_below	Married	2.57	Former_smoking	Yes	Low_drinking	Yes	Never_drinking	>=450	Yes	No	No	No	No	No	Yes	17.91	96.1188	41.3	41.3043	6.9	2.8	3.4	146	1237	53.43	145.6	51.44	1817	1968	5.8	6.45	12.6	3.7	80.8	Normal	141	Hypokalemia	3.5	1	Unknown	Unknown	17.2773
60181	86	2	18761.4	59	Male	Black	High_school_graduate_or_below	Married	4.54	Former_smoking	Yes	Unknown	Yes	Never_drinking	>=450	Yes	No	Yes	No	No	No	No	39.14	69.0338	102.55	102.555	4.2	1.3	2.4	182	2673	106.75	269.27	134.84	2952	4081	70.3	13.16	13.5	6	151	Normal	143	Hypokalemia	3	5	Unknown	Unknown	15.9746
60187	84	1	9343.29	64	Male	Black	High_school_graduate_or_below	No_married	3.46	Former_smoking	Yes	Low_drinking	Yes	Never_drinking	>=450	Yes	Yes	Yes	Yes	No	No	Yes	32.86	97.5468	74.55	74.5455	7.9	2.8	3.8	212	899	42.04	100.95	37.88	1700	1293	13.1	5.53	11	7.5	55.5	Normal	144	Normal	4.2	5	Unknown	Unknown	18.7052
60198	75	1	8780.85	61	Female	Others	High_school_graduate_or_below	Married	3.43	Never_smoking	No	Never_drinking	No	Never_drinking	>=450	Yes	Yes	No	Yes	No	No	No	38.81	102.755	92.79	92.7857	5.4	1.8	3	226	2914	67.99	499.08	79.03	3947	3658	2.4	15.17	13.8	3.9	43.3	Normal	141	Hypokalemia	4	5	Unknown	Unknown	9.33288
60215	76	1	12164.1	80	Male	White	High_school_graduate_or_below	No_married	1.1	Former_smoking	Yes	Unknown	Yes	Never_drinking	<450	Yes	Yes	Yes	No	Yes	No	No	22.33	51.0163	4.85	4.84848	7.7	3.3	3.6	252	1478	70.63	142.65	69.2	3417	2416	5.1	9.28	12.8	5.5	95	Normal	141	Hypokalemia	3.5	4	Unknown	Unknown	19.115
60229	75	1	18114.4	50	Male	Others	High_school_graduate_or_below	Married	2.17	Former_smoking	Yes	Unknown	Yes	Never_drinking	>=450	Yes	Yes	No	Yes	No	No	No	31.85	94.8961	67.39	67.3913	7.9	2.2	4.7	229	3495	167.87	328.96	181.45	6754	5178	2.7	20.05	16.4	5.7	63.7	Normal	138	Hypokalemia	3.7	3	Unknown	Unknown	19.2126
60232	82	1	23705	80	Male	White	High_school_graduate_or_below	Married	1.58	Never_smoking	No	Unknown	Yes	Never_drinking	Unknown	Yes	No	Yes	No	No	Yes	No	27.9578	63.6	35.25	35.25	6.1	2.2	3	204	1677	77.39	172.01	77.1	3203	3098	6.1	36.64	13.9	6.8	24.2	Normal	139	Normal	4.5	2	Unknown	Unknown	18.4592
60233	84	2	86578.3	24	Male	White	Some_college_or_above	No_married	1.39	Never_smoking	No	Median_drinking	Yes	Light_drinking	>=450	No	No	No	No	No	No	No	20.65	122.551	57.42	57.4194	4.3	1.6	2.3	291	3562	137.88	377.2	160.87	6103	4690	18.7	18.22	15.1	6.1	66.7	Normal	139	Hypokalemia	4	6	Unknown	Unknown	15.4834
60242	88	1	29665.8	77	Male	White	Some_college_or_above	Married	5	Never_smoking	No	Median_drinking	Yes	Never_drinking	<450	Yes	Yes	Yes	No	No	No	No	29.65	77.6514	47.71	47.7143	7.5	1.6	5.2	170	2260	71.44	239.71	117.97	3849	2447	0.9	13.31	13.8	7.2	34.9	Normal	143	Hypokalemia	3.8	3	Unknown	Unknown	12.6442
60251	87	1	33360.6	28	Male	Others	High_school_graduate_or_below	No_married	2.03	Never_smoking	No	Low_drinking	Yes	Never_drinking	<450	No	Yes	No	Yes	No	No	No	32.72	120.95	35.7	35.7018	7.6	2.2	4.8	235	2035	101.41	246.92	71.92	2556	2934	2	12.89	17	4.9	23.9	Normal	137	Normal	4.2	2	Unknown	Unknown	19.9332
60283	81	2	35776.7	80	Female	White	High_school_graduate_or_below	Married	1.68	Never_smoking	No	Unknown	Yes	Never_drinking	<450	Yes	Yes	Yes	No	Yes	No	Yes	23.06	85.2993	86.09	86.087	6.7	2.7	3.4	171	1602	38.01	268.12	46.05	1741	2151	3.6	6.85	15.4	5.6	110	Normal	143	Normal	4.2	6	Unknown	Unknown	9.49064
60296	83	1	88626.5	47	Female	White	Some_college_or_above	Married	5	Never_smoking	No	High_drinking	Yes	Excessive_drinking	<450	Yes	Yes	Yes	No	No	No	No	32.54	112.298	118.28	118.279	6	2.4	2.8	257	1896	106.45	93.02	95.11	4737	2069	7.3	9.17	12.7	8.9	34.8	Normal	137	Hypokalemia	3.9	0	Unknown	>100	22.4578
60308	77	2	36212.5	73	Male	White	Some_college_or_above	Married	1.51	Never_smoking	No	Never_drinking	No	Never_drinking	<450	Yes	No	Yes	Yes	No	Yes	No	41.2	46.7079	3.5	3.49693	7.4	1.4	4.8	122	1613	61.72	199.02	67.65	2939	2736	40	40.77	14.1	13.3	87.1	Normal	135	Hypokalemia	3.7	10	Unknown	Unknown	15.3056
60316	85	2	10884	80	Male	Others	High_school_graduate_or_below	Married	2.2	Never_smoking	No	Never_drinking	No	Never_drinking	Unknown	Yes	Yes	Yes	Yes	No	Yes	No	28.38	57.8021	68.7	68.6957	10.7	1.7	7.8	250	2167	55.31	327.37	72.21	3102	2430	34.1	14.42	12.8	6.4	87.3	Normal	141	Hypokalemia	4	3	Unknown	Unknown	10.2095
60321	79	2	112955	38	Female	White	Some_college_or_above	Married	4.99	Never_smoking	No	Never_drinking	No	Never_drinking	<450	No	Yes	No	No	No	No	No	36.02	119.627	65	65	8.2	2.4	5.1	288	1004	32.81	183.39	21.75	881	1709	15.1	27.65	12.5	4.9	59.3	Normal	139	Hypokalemia	4	7	Unknown	>100	13.0717
60326	78	1	12205	80	Female	Black	Some_college_or_above	No_married	1.11	Former_smoking	Yes	Unknown	Unknown	Never_drinking	Unknown	Yes	Yes	Yes	No	No	Yes	No	28.26	21.6067	1395.92	1395.92	7.8	1.5	5.4	158	1306	51.5	162.11	52.42	1836	1659	36.3	14.82	11.6	9.4	23.7	Normal	142	Hypokalemia	3.9	8	Unknown	Unknown	15.7734
60331	78	2	36143.3	76	Male	White	Some_college_or_above	Married	5	Never_smoking	No	High_drinking	Yes	Never_drinking	>=450	Yes	Yes	Yes	No	No	Yes	Yes	23.27	50.2526	3.32	3.31522	5.9	1.1	4.1	157	2899	109.09	476.52	73.05	3634	5899	30.4	40.34	14.9	5.1	95.3	Normal	141	Hypokalemia	3.6	12	Unknown	Unknown	15.0521
60345	79	1	11491.6	62	Male	Black	High_school_graduate_or_below	Married	1.47	Former_smoking	Yes	Unknown	Yes	Never_drinking	Unknown	Yes	Yes	Yes	No	No	No	Yes	23.07	103.356	31	31	5.1	2.4	2	310	1288	33.36	205.8	42.77	2364	1308	0.5	76.29	13.8	6.2	51.5	Normal	139	Hypokalemia	3.6	3	Unknown	Unknown	10.3602
60349	85	1	11223.9	19	Male	Others	Unknown	Unknown	1.17018	Unknown	Unknown	Unknown	Unknown	Never_drinking	<450	Yes	Yes	No	Yes	Unknown	No	No	27.82	142.863	72.51	72.5131	9.4	3.6	4.7	230	2028	144.47	212.12	65.33	3746	3317	6.6	13.76	15.7	4.8	48.1	Normal	137	Normal	4.2	7	Unknown	Unknown	28.4951
60357	83	1	18281.8	76	Female	Black	High_school_graduate_or_below	No_married	0.88	Never_smoking	No	Never_drinking	No	Never_drinking	Unknown	Yes	Yes	Yes	Yes	No	No	Yes	30.11	100.266	41.25	41.25	6.6	2.2	3.6	334	1008	45.17	162.67	21.3	3368	1963	0.7	8.79	11.8	5.6	21.5	Normal	141	Hypokalemia	3.3	6	Unknown	Unknown	17.9246
60361	84	2	37401.3	74	Female	White	Some_college_or_above	No_married	1.31	Former_smoking	Yes	Low_drinking	Yes	Never_drinking	Unknown	Yes	Yes	Yes	No	No	No	No	27.04	31.7022	2974.14	2974.14	6.3	1.1	4.5	180	1485	55.81	168.62	68.21	2997	1903	14.3	29.94	12.4	5.9	71.3	Normal	137	Normal	4.7	5	Unknown	Unknown	15.033
60376	86	2	56750.7	69	Male	White	High_school_graduate_or_below	Married	5	Former_smoking	Yes	Median_drinking	Yes	Light_drinking	Unknown	Yes	Yes	Yes	Yes	No	Yes	No	33.02	28.1461	490.38	490.385	14.3	3.1	9.7	236	2363	64.68	213.63	134.57	4264	3193	47.9	11.08	12.1	8.3	80.8	Normal	141	Normal	4.5	3	Unknown	Unknown	10.9488
60400	89	2	11576.6	80	Male	Black	High_school_graduate_or_below	No_married	4.54	Never_smoking	No	Unknown	Unknown	Never_drinking	Unknown	Yes	Yes	Yes	Yes	Yes	No	No	23.86	57.8518	3.66	3.66492	4.7	1.1	3.4	170	1396	43.06	181.61	56.23	2329	1137	13.8	8.3	13.6	6	91	Normal	142	Normal	4.3	3	Unknown	Unknown	12.3381
60408	84	2	9775.24	67	Male	Black	High_school_graduate_or_below	No_married	1.66	Former_smoking	Yes	Unknown	Unknown	Never_drinking	<450	Yes	Yes	No	No	No	No	No	23.79	92.5357	52	52	9.6	1.3	7.1	275	1485	55.13	175.13	62.81	2750	1034	3.4	9.71	13.5	5.5	39	Normal	138	Hypokalemia	3.7	4	Unknown	Unknown	14.8498
60429	77	2	24451.3	40	Male	Others	High_school_graduate_or_below	No_married	5	Never_smoking	No	High_drinking	Yes	Excessive_drinking	>=450	Yes	Yes	Yes	No	No	No	No	36.75	111.172	36.81	36.8098	4.7	2	1.8	215	3809	148.64	342.77	97.34	3931	5203	22.2	34.01	14.7	5.5	65.7	Normal	141	Hypokalemia	3.9	6	Unknown	Unknown	15.6093
60442	86	1	18807.1	35	Female	White	Some_college_or_above	No_married	2.88	Continuous_smoking	Yes	Median_drinking	Yes	Light_drinking	<450	No	No	No	No	No	No	No	37.34	128.531	213.53	213.529	6.3	1.7	3.9	340	1515	60.35	212.23	46.94	2992	2892	13.1	15.05	13.1	4.4	68.5	Normal	138	Normal	4.3	3	Unknown	<=100	15.934
60444	82	1	12482.6	80	Female	Others	High_school_graduate_or_below	No_married	3	Never_smoking	No	Never_drinking	No	Never_drinking	Unknown	Yes	Yes	Yes	Yes	No	Yes	Yes	22.15	25.2817	3695.65	3695.65	9.6	1.8	6.6	113	1544	82.6	187.58	50.51	2467	2252	35.6	33.48	12.8	11.9	94.2	Normal	135	Normal	4.8	1	Unknown	Unknown	21.399
60461	86	2	56750.7	67	Male	White	Some_college_or_above	Married	5	Never_smoking	No	Median_drinking	Yes	Light_drinking	>=450	Yes	Yes	No	No	Yes	Yes	Yes	29.43	75.8939	347.18	347.183	5.3	0.5	4.3	175	2126	68.46	219.67	98.81	3077	1568	1.2	11.15	11.7	9.3	21.8	Normal	137	Hypokalemia	3.9	2	Unknown	Unknown	12.8805
60513	75	1	61917	62	Male	White	Some_college_or_above	No_married	2.06	Former_smoking	Yes	Unknown	Unknown	Never_drinking	Unknown	Yes	Yes	Yes	No	Yes	No	No	24.73	95.253	60.48	60.479	6.7	1.9	4.1	275	1872	57.93	224.28	87.79	4265	3599	15.5	9.07	13.3	5.7	111	Normal	135	Hypokalemia	3.9	8	Unknown	Unknown	12.3782
60553	86	1	10143.7	75	Male	White	High_school_graduate_or_below	No_married	0.87	Continuous_smoking	Yes	Low_drinking	Yes	Never_drinking	<450	Yes	Yes	Yes	No	Yes	Yes	Yes	24.7	32.5779	7.18	7.18391	7.4	1.3	4.5	304	2272	105.27	275.35	84.45	4442	1466	11.3	82.47	12.6	10.2	72.6	Normal	141	Normal	4.5	5	Unknown	Unknown	18.5335
60598	77	1	21202.3	80	Male	White	High_school_graduate_or_below	Married	2.96	Never_smoking	No	Never_drinking	No	Never_drinking	Unknown	Yes	Yes	Yes	No	No	Yes	No	32.94	65.3855	114.6	114.599	9.7	1.9	6.7	192	2420	92.36	320.01	94.68	3189	4195	6.1	23.21	17.5	6.4	65.5	Normal	139	Normal	4.3	6	Unknown	Unknown	15.2661
60601	86	2	11822.1	51	Male	Others	Some_college_or_above	No_married	4.54	Continuous_smoking	Yes	Low_drinking	Yes	Never_drinking	>=450	Yes	Yes	No	Yes	No	Yes	Yes	32.15	103.432	36.78	36.7816	5.9	1.7	3.5	178	2785	149.71	341.08	94.26	8208	4360	7.8	19.99	16.3	5.8	33.3	Normal	139	Hypokalemia	3.7	6	Unknown	Unknown	21.5023
60623	82	2	13779.8	18	Female	Others	Unknown	Unknown	1.37	Unknown	Unknown	Unknown	Unknown	Never_drinking	>=450	No	Yes	No	No	Unknown	No	No	17.14	133.738	112.61	112.613	6.6	2.6	3.1	296	1386	47.43	198.96	45.8	1819	2001	4.9	8.58	14.7	3.2	83.4	Normal	140	Normal	4.1	3	Unknown	<=100	13.6883
60628	81	1	7737.57	60	Male	Others	Some_college_or_above	Married	4.46	Former_smoking	Yes	Low_drinking	Yes	Never_drinking	>=450	Yes	No	No	No	No	No	No	40.33	87.5008	997.3	997.297	6.8	1.7	4.2	268	2508	105.8	213.04	141.23	6959	4521	16.8	13.58	16.7	7.5	41.4	Normal	135	Hypokalemia	3.6	8	Unknown	Unknown	16.874
60638	80	1	16431.3	67	Male	White	High_school_graduate_or_below	Married	1.34	Former_smoking	Yes	Unknown	Yes	Never_drinking	Unknown	Yes	No	No	No	No	No	Yes	34.43	98.2303	57.72	57.7181	9	2.6	4.9	202	2445	115.56	231.82	118.2	4038	2605	10.2	15.49	15.8	5.9	64.5	Normal	139	Normal	4.6	1	Unknown	Unknown	18.9055
60660	81	1	19231.1	43	Female	Others	High_school_graduate_or_below	No_married	1.13	Former_smoking	Yes	Never_drinking	No	Never_drinking	>=450	No	No	No	Yes	No	No	No	31.46	118.954	36.25	36.25	10	3.8	5.5	314	1438	46.59	198.35	53.27	2279	1974	7.8	10.73	13.5	5.5	29.6	Normal	137	Normal	4.2	4	Unknown	<=100	12.9597
60668	83	2	48417.3	71	Female	White	High_school_graduate_or_below	Married	1.72	Never_smoking	No	Never_drinking	No	Never_drinking	Unknown	Yes	Yes	No	Yes	No	No	No	23.4	56.925	9.72	9.72222	7.8	1.7	5.6	292	1568	65.61	141.29	82.12	1815	1420	3.4	82.4	11.8	4.7	69.4	Normal	140	Hypokalemia	3.6	3	Unknown	Unknown	16.7372
60697	86	2	69859.6	21	Female	White	Some_college_or_above	No_married	3.4	Never_smoking	No	Low_drinking	Yes	Never_drinking	Unknown	No	Yes	No	No	No	No	No	16.78	135.441	159.22	159.221	6.1	3.1	2.6	277	3997	89.67	561.63	163.09	4720	3341	1	23.32	14.3	4.2	18.1	Normal	141	Hypokalemia	3.8	2	Unknown	<=100	8.97373
60717	82	2	34245.7	39	Male	Black	High_school_graduate_or_below	Married	1.63372	Never_smoking	No	Unknown	Yes	Never_drinking	>=450	Yes	Yes	No	No	No	No	No	28.21	83.1372	164.16	164.159	6.8	1.7	4.6	243	1499	45.7	264.34	30.13	2401	1601	0.2	14.15	16.8	7.5	56.5	Normal	139	Hypokalemia	3.5	6	Unknown	Unknown	12.1948
60719	88	2	10034.4	80	Male	Others	High_school_graduate_or_below	Married	0.74	Former_smoking	Yes	Never_drinking	No	Never_drinking	Unknown	Yes	Yes	Yes	No	No	No	No	18.15	60.3027	81.67	81.6667	8	1.7	5.1	235	1615	97.62	229.62	32.81	5093	2516	4.1	13.74	12.6	9.4	52.4	Normal	136	Hypokalemia	3.9	7	Unknown	Unknown	24.1783
60737	76	2	12892.1	80	Male	White	Some_college_or_above	No_married	1.11	Never_smoking	No	Unknown	Yes	Never_drinking	Unknown	Yes	Yes	Yes	No	No	Yes	No	20.25	54.2006	97.92	97.9167	8	1.8	5.1	220	1179	38.5	179.81	35.59	1759	2037	6	15.11	12.7	6.4	61.5	Normal	142	Normal	4.5	3	Unknown	Unknown	13.0619
60759	77	1	19593.1	80	Male	White	Some_college_or_above	Married	5	Never_smoking	No	Low_drinking	Yes	Never_drinking	>=450	No	Yes	No	No	Yes	No	No	28.65	59.7857	3.51	3.51485	4.9	1.7	2.6	202	2257	81.45	264.99	100.14	3793	3885	17	18.07	13.7	4.9	67.6	Normal	142	Normal	4.1	7	Unknown	Unknown	14.4351
60760	80	2	23171.8	66	Male	White	High_school_graduate_or_below	Married	1.72	Former_smoking	Yes	Median_drinking	Yes	Light_drinking	<450	Yes	No	No	No	No	No	No	23.49	78.7659	32.08	32.0809	7	1.8	4.3	200	2265	84.46	254.33	81.63	3303	3894	6.9	23.97	16	8	69	Normal	140	Normal	4.1	1	Unknown	Unknown	14.9157
60799	79	1	36799.2	76	Male	White	Some_college_or_above	Married	5	Former_smoking	Yes	Median_drinking	Yes	Never_drinking	Unknown	Yes	Yes	No	Yes	Yes	Yes	No	35.92	61.4894	123.58	123.581	8.5	2.4	5.1	248	3231	93.68	468.97	117.52	4600	2947	19.9	27.05	17	8.2	80.6	Normal	143	Hypokalemia	3.6	6	Unknown	Unknown	11.5976
60812	86	1	21161	74	Female	White	High_school_graduate_or_below	No_married	0.8	Never_smoking	No	Never_drinking	No	Never_drinking	Unknown	Yes	Yes	No	No	No	Yes	Yes	25.57	78.9396	299.07	299.074	6.3	2.1	3.6	199	1141	37.23	153.22	42.75	2417	2339	2.5	6.09	14.7	6.6	31.4	Hypernatremia	146	Normal	4.2	3	Unknown	Unknown	13.0517
60817	83	1	23879.5	40	Male	Black	High_school_graduate_or_below	No_married	1.74	Never_smoking	No	Unknown	Unknown	Excessive_drinking	>=450	Yes	Yes	No	Yes	No	No	No	25.24	117.988	36	36	7.8	3	3.9	170	2002	63.54	212.75	68.36	3598	1643	2.4	11.45	15.1	5.8	78.8	Hyponatremia	134	Hypokalemia	3.9	2	Unknown	Unknown	12.6953
60827	88	1	23591.6	72	Male	White	High_school_graduate_or_below	No_married	2.57	Former_smoking	Yes	Unknown	Yes	Never_drinking	<450	Yes	Yes	Yes	No	No	Yes	No	31.23	47.6499	19.29	19.2857	7.6	2.1	3.6	316	987	45.31	125.28	34.29	2640	2259	35	23.35	11.2	4	144	Normal	136	Normal	4.2	6	Unknown	Unknown	18.3627
60895	80	1	35645.4	71	Female	White	Some_college_or_above	Married	3.43	Never_smoking	No	Never_drinking	No	Never_drinking	<450	Yes	Yes	Yes	Yes	No	No	No	36.04	51.8179	117.25	117.248	8.1	2.3	5	333	1989	50.51	268.82	81.76	2552	1640	6	13.25	13.9	6.7	39.1	Normal	138	Hypokalemia	3.6	7	Unknown	Unknown	10.1579
60899	77	1	66402.5	64	Female	White	Some_college_or_above	Married	5	Never_smoking	No	Never_drinking	No	Never_drinking	<450	Yes	Yes	No	No	No	No	Yes	31.44	67.6499	45.06	45.0575	5.3	1.3	3.2	226	960	30.38	108.76	50.07	2114	1441	26.2	106.37	13.9	5.6	95.7	Normal	140	Normal	4.2	4	Unknown	Unknown	12.6583
60914	75	1	7921.85	62	Female	Others	High_school_graduate_or_below	Married	1.35	Former_smoking	Yes	Never_drinking	No	Never_drinking	<450	Yes	Yes	No	Yes	No	No	No	31.33	111.451	97.5	97.5	6.6	2.5	3.5	219	2984	148.09	426.04	77.07	5585	3595	0.6	23.93	13.3	3.4	21.3	Normal	139	Hypokalemia	3.3	5	Unknown	Unknown	19.8512
60940	80	1	20205	61	Female	White	High_school_graduate_or_below	No_married	1.2	Former_smoking	Yes	Never_drinking	No	Never_drinking	<450	Yes	No	No	Yes	No	No	Yes	24.92	97.4787	100.99	100.986	6.8	2	4	236	1049	57.4	109.21	43.04	1386	1617	1.2	8.16	15.3	4	121	Normal	137	Normal	4.2	3	Unknown	Unknown	21.8875
60942	78	2	18883.6	19	Female	Black	Unknown	Unknown	0.58	Unknown	Unknown	Unknown	Unknown	Never_drinking	Unknown	No	No	No	No	Unknown	No	No	18.64	162.355	74.24	74.2373	4.9	2	2.4	269	1918	84.32	216.57	80.4	3376	1547	0.8	10.58	12.3	3.1	59.1	Normal	142	Hypokalemia	3.8	3	Unknown	<=100	17.585
60946	82	2	8445.59	68	Male	Others	High_school_graduate_or_below	Married	0.98	Former_smoking	Yes	Never_drinking	No	Never_drinking	Unknown	Yes	Yes	Yes	Yes	No	Yes	Yes	28.12	10.1324	6547.95	6547.95	4.9	0.9	3.2	95	2161	79.99	300.84	72.11	3440	2562	2	19.92	12.7	6.1	77	Normal	139	Hypokalemia	3.7	5	Unknown	Unknown	14.8061
60948	82	1	10974	68	Male	Black	Some_college_or_above	Married	4.26	Former_smoking	Yes	Never_drinking	No	Never_drinking	>=450	Yes	Yes	Yes	Yes	No	Yes	Yes	30.22	57.5495	3.83	3.83459	6.7	1.9	4.1	245	2547	113.19	228.62	134.95	3532	3364	5.5	14.31	14.7	6.1	44.1	Normal	140	Hypokalemia	3.9	6	Unknown	Unknown	17.7762
60951	81	1	23157.4	24	Male	Others	High_school_graduate_or_below	No_married	0.92	Continuous_smoking	Yes	High_drinking	Yes	Light_drinking	>=450	Yes	Yes	No	Yes	No	No	No	27.92	144.774	61.14	61.1374	8	2.7	4.6	252	1673	57.41	171.3	63.72	2958	1163	2.7	9.21	15.6	5	41.1	Hyponatremia	130	Hypokalemia	3.5	2	Unknown	Unknown	13.7262
60957	85	2	18820.4	41	Female	Others	High_school_graduate_or_below	Married	2.72	Never_smoking	No	Low_drinking	Yes	Never_drinking	>=450	Yes	No	No	No	No	No	No	26.23	113.786	87.5	87.5	5.5	2	2.2	371	1514	86.32	211.71	36.5	2513	3117	20.8	28.22	11.8	3.6	60.1	Normal	139	Hypokalemia	3.8	5	Unknown	<=100	22.8058
60970	84	1	15464.4	31	Male	Others	Some_college_or_above	Married	1.37	Never_smoking	No	Never_drinking	No	Never_drinking	>=450	No	No	No	No	No	No	No	34.28	112.126	37.29	37.2903	4.7	1.6	2.8	269	1531	54.79	250.21	39.55	2468	1775	3.6	10.87	14.8	4.9	43.4	Normal	141	Hypokalemia	3.8	8	Unknown	Unknown	14.3148
60975	81	2	21791.1	80	Male	White	High_school_graduate_or_below	Married	3.43	Never_smoking	No	Median_drinking	Yes	Never_drinking	>=450	Yes	Yes	Yes	Yes	No	No	Yes	30.23	34.4572	218.71	218.71	7	2.3	3.6	169	1617	47.81	195.78	73.96	2951	2814	0.4	10.57	12.8	6.9	66.1	Normal	140	Normal	4.8	4	Unknown	Unknown	11.8268
60976	86	1	11598	80	Male	Others	High_school_graduate_or_below	No_married	0.74	Former_smoking	Yes	Never_drinking	No	Never_drinking	<450	Yes	Yes	No	Yes	No	No	Yes	25.37	51.394	76.58	76.5823	7	1.1	5.1	169	2553	156.16	306.93	79.03	7852	5008	10.2	13.56	15.7	9.2	56.1	Normal	136	Normal	4.3	8	Unknown	Unknown	24.4669
61006	82	1	35141.5	75	Male	White	Some_college_or_above	Married	3.5	Former_smoking	Yes	Unknown	Yes	Never_drinking	<450	Yes	Yes	Yes	Yes	No	No	No	28.69	57.4819	6.19	6.18605	6.9	2.7	3.2	202	1744	84.92	153.54	90.04	3896	2543	14.7	8.66	16.4	8.1	68.2	Normal	141	Normal	4.5	4	Unknown	Unknown	19.4771
61009	76	2	23469.1	80	Male	White	High_school_graduate_or_below	Married	3.43	Never_smoking	No	Median_drinking	Yes	Never_drinking	Unknown	Yes	No	Yes	No	No	Yes	No	33.22	51.0163	7.78	7.77778	5.6	1.4	3.3	184	978	52.68	124.39	30.32	1664	1556	3.4	71	15.8	7.1	43.9	Normal	139	Hypokalemia	3.8	5	Unknown	Unknown	21.546
61011	83	1	44527	80	Female	White	High_school_graduate_or_below	Married	3.77	Never_smoking	No	Unknown	Yes	Never_drinking	Unknown	Yes	Yes	Yes	No	No	Yes	No	23.81	52.9636	4.19	4.19355	6.1	2.1	3	262	2188	75.62	290.86	81.55	3239	1689	7.5	17.99	13.5	5.7	42.2	Normal	138	Normal	4.2	3	Unknown	Unknown	13.8245
61019	77	1	27773.9	25	Female	White	Some_college_or_above	No_married	0.23	Never_smoking	No	Low_drinking	Yes	Never_drinking	<450	No	Yes	No	No	No	No	No	29.58	112.789	115.16	115.161	8.9	4.4	3.6	221	2061	73.09	276.38	74.49	3543	2204	6.8	20.32	14.4	4.4	131	Normal	137	Hypokalemia	3.9	3	Unknown	<=100	14.1853
61053	84	1	11329.1	78	Male	Black	High_school_graduate_or_below	No_married	0.75	Never_smoking	No	Unknown	Unknown	Never_drinking	>=450	Yes	No	Yes	Yes	No	Yes	No	29.95	53.2941	35	35	4.4	1.2	2.6	198	890	27.38	109.78	39.27	2040	1262	2501.4	5.04	13.7	8.4	55.8	Normal	141	Normal	4.4	7	Unknown	Unknown	12.3056
61063	85	2	21141.6	71	Female	Others	High_school_graduate_or_below	Married	1.01	Never_smoking	No	Never_drinking	No	Never_drinking	<450	Yes	Yes	No	Yes	No	Yes	Yes	22.88	56.925	11.11	11.1111	5.6	2	3.2	228	1007	42.89	176.98	16.53	1759	2109	14.3	6.27	11.9	7.7	73	Normal	135	Hyperkalemia	5.1	6	Unknown	Unknown	17.0367
61072	82	1	13827.8	80	Male	Black	High_school_graduate_or_below	No_married	0.89	Continuous_smoking	Yes	High_drinking	Yes	Never_drinking	Unknown	Yes	Yes	No	No	No	No	No	19.95	92.1095	31.36	31.362	68.3	4.4	62.9	72	932	31.98	115.03	37.21	1824	1059	0	4.78	13.3	8.2	34.8	Normal	142	Hypokalemia	3.2	5	Unknown	Unknown	13.7253
61078	77	2	61917	65	Male	White	Some_college_or_above	Married	5	Continuous_smoking	Yes	Low_drinking	Yes	Never_drinking	Unknown	Yes	No	No	Yes	No	No	Yes	32.58	101.457	109.24	109.237	9.3	2.8	5.3	248	2802	143.43	265.33	131.3	5317	5774	8.2	24.09	13.9	4.5	91.5	Normal	139	Normal	4.3	4	Unknown	Unknown	20.4754
61090	87	1	24669.4	28	Female	Others	High_school_graduate_or_below	Married	2.04	Never_smoking	No	Low_drinking	Yes	Never_drinking	Unknown	No	Yes	No	No	No	No	No	20.97	145.294	32.59	32.5926	4.9	1.9	2.6	369	1400	30.07	224.84	45.99	1575	1418	3.8	7.11	12.9	2.3	57.8	Normal	138	Hypokalemia	3.9	4	Unknown	<=100	8.59143
61123	81	2	21791.1	80	Male	White	High_school_graduate_or_below	Married	2.2	Former_smoking	Yes	Never_drinking	No	Never_drinking	Unknown	Yes	Yes	Yes	Yes	No	Yes	No	30.82	38.5103	11.76	11.7647	6.3	1.9	3.6	167	1295	58.66	153.06	50.69	4067	2415	19	12.08	11.6	8.8	145	Normal	140	Normal	4.6	4	Unknown	Unknown	18.1189
61133	81	2	17057.4	66	Female	Black	Some_college_or_above	Married	4.12	Former_smoking	Yes	Low_drinking	Yes	Never_drinking	>=450	Yes	Yes	No	Yes	Yes	Yes	Yes	40.33	58.3859	6.12	6.1157	9.4	3.3	5	293	2824	93.96	334.55	125.23	4290	2961	17.2	41.06	11.2	5.7	91.6	Normal	141	Hypokalemia	3.9	2	Unknown	Unknown	13.3088
61166	81	1	65846.1	38	Female	White	Some_college_or_above	Married	4.54	Never_smoking	No	Never_drinking	No	Never_drinking	<450	Yes	Yes	No	No	No	No	No	37.64	102.945	312.5	312.5	15.8	4.2	10.7	419	2110	95.02	174.93	114.86	5174	1845	33.1	32.74	15.8	6.8	36.6	Normal	140	Normal	4.5	2	Unknown	>100	18.0133
61183	83	2	21683.8	64	Female	Black	High_school_graduate_or_below	No_married	1.44	Former_smoking	Yes	Unknown	Unknown	Never_drinking	Unknown	Yes	Yes	Yes	Yes	No	Yes	Yes	47.09	113.83	41.43	41.4286	11.5	1.4	9.8	210	658	15.23	108.71	20.39	729	1038	10.1	69	10	6.4	34.5	Normal	143	Normal	4.7	6	Unknown	Unknown	9.25836
61189	87	1	25936.8	37	Female	Others	High_school_graduate_or_below	No_married	0.66	Never_smoking	No	Never_drinking	No	Never_drinking	Unknown	No	No	No	No	No	No	No	23.39	113.775	32.98	32.9825	6.9	1.6	4.7	163	1737	56.54	296.86	38.57	1885	2150	3.5	12.05	11.9	4.4	60.4	Normal	140	Hypokalemia	3.9	7	Unknown	<=100	13.0201
61194	76	1	34225.3	80	Female	White	High_school_graduate_or_below	No_married	0.42	Never_smoking	No	Never_drinking	No	Never_drinking	Unknown	Yes	Yes	No	No	No	Yes	No	35.41	52.0401	35.36	35.3636	8	2.4	4.7	293	1069	60.35	141.26	29.85	1712	1340	9.2	8.78	12.7	8.6	59.3	Normal	142	Normal	4.1	5	Unknown	Unknown	22.5819
61203	85	1	11067.3	59	Female	Others	High_school_graduate_or_below	No_married	1.43704	Never_smoking	No	Low_drinking	Yes	Never_drinking	Unknown	Yes	Yes	No	No	No	No	No	48.3	79.6994	486.57	486.567	9.6	2.5	6.2	286	3659	97.62	594.66	102.89	3973	2585	8.3	16.97	14.3	7.8	101	Normal	141	Normal	4.3	3	Unknown	Unknown	10.6718
61204	77	1	23469.1	80	Male	White	High_school_graduate_or_below	Married	2.06	Continuous_smoking	Yes	Unknown	Yes	Never_drinking	Unknown	Yes	Yes	Yes	Yes	No	No	Yes	19.53	75.2172	138.89	138.889	4.4	1.2	2.5	137	2766	87.68	382.66	105.17	3986	3940	18	32.17	15.4	6.3	81.7	Normal	141	Hypokalemia	4	11	Unknown	Unknown	12.6797
61230	80	2	77758.3	65	Female	White	High_school_graduate_or_below	No_married	1.2	Never_smoking	No	Unknown	Yes	Never_drinking	Unknown	Yes	Yes	No	No	No	No	No	40.98	83.049	36.55	36.5517	8.2	2.1	5.5	241	1419	52.9	235.59	32.6	2925.3	2554	18.2	35.24	13	5.2	62.5	Normal	140	Normal	4.4	3	Unknown	Unknown	14.9119
61252	78	2	33061.2	37	Male	Black	High_school_graduate_or_below	No_married	0.23	Continuous_smoking	Yes	High_drinking	Yes	Excessive_drinking	>=450	Yes	Yes	No	No	No	No	No	35.06	117.919	36.59	36.5854	6.1	2.1	3.5	153	4822	108.13	342.01	77.17	3522	2024	3.3	14.91	15.1	8.8	21	Normal	140	Hypokalemia	3.6	0	Unknown	Unknown	8.96972
61274	89	1	11454.3	19	Female	Others	Unknown	Unknown	1.31	Unknown	Unknown	Unknown	Unknown	Never_drinking	<450	No	Yes	No	No	Unknown	No	No	35.55	130.931	109.71	109.712	7.4	2.8	3.9	410	1392	28.32	248.57	34.15	1697	575	0.1	6.27	12.4	5.5	36.3	Normal	140	Normal	4.1	4	Unknown	<=100	8.13793
61291	76	1	22127.7	80	Male	White	Some_college_or_above	No_married	2.66	Former_smoking	Yes	Unknown	Yes	Never_drinking	Unknown	No	No	No	No	Yes	No	No	25.6137	55.498	16.76	16.7619	5.1	1.1	3.3	165	2282	74.68	388.43	55.18	3524	3448	6.5	39.23	12.2	6	59.8	Normal	142	Normal	4.9	8	Unknown	Unknown	13.0903
61308	84	2	15110.5	74	Female	Black	High_school_graduate_or_below	Married	1.72	Former_smoking	Yes	Unknown	Yes	Never_drinking	Unknown	Yes	Yes	Yes	Yes	No	Yes	Yes	45.37	22.905	10.54	10.5376	7.7	1.7	5.2	186	868	59.37	74.14	39.13	2339	1757	1.7	5.33	11.9	6.9	45.3	Normal	143	Normal	4.5	7	Unknown	Unknown	27.3594
61323	77	2	15186.4	54	Male	Others	High_school_graduate_or_below	No_married	0.69	Continuous_smoking	Yes	Unknown	Unknown	Excessive_drinking	Unknown	Yes	Yes	No	No	No	No	No	29.0354	99.2644	45.63	45.6274	6.1	1.3	4.1	194	1783	104.89	84.97	68.13	3578	1569	2.3	16.85	14.4	8.8	64.7	Normal	138	Normal	4.2	2	Unknown	Unknown	23.5311
61336	83	2	9874.56	66	Male	Black	High_school_graduate_or_below	No_married	2.33	Former_smoking	Yes	High_drinking	Yes	Light_drinking	>=450	Yes	No	No	Yes	No	No	No	30.05	63.3743	118.67	118.667	7.3	2.8	3.6	221	1757	74.53	213.28	47.9	1619	2113	12.9	9.11	15.5	6.8	62.9	Normal	140	Normal	4.5	3	Unknown	Unknown	16.9676
61342	80	2	18759.1	38	Female	White	High_school_graduate_or_below	No_married	0.89	Never_smoking	No	Low_drinking	Yes	Never_drinking	Unknown	Yes	Yes	No	Yes	No	No	No	37.81	134.522	295	295	7.6	3	3.9	378	2428	83.99	355.33	79.56	2201	2259	21.9	27.74	14.7	3.9	48.8	Hyponatremia	132	Hypokalemia	4	3	Unknown	<=100	13.8369
61356	81	1	39446.9	73	Female	White	Some_college_or_above	No_married	1.57	Never_smoking	No	Never_drinking	No	Never_drinking	>=450	Yes	No	No	No	No	Yes	No	34.47	36.8732	20.13	20.1316	8.4	1.2	6.7	264	1001	22.36	171.74	28.35	2037	1608	2.9	4.49	9.1	5.3	35.9	Normal	140	Hypokalemia	3.1	7	Unknown	Unknown	8.93506
61372	82	1	10524.5	70	Male	White	High_school_graduate_or_below	No_married	1.11	Continuous_smoking	Yes	Median_drinking	Yes	Never_drinking	Unknown	Yes	Yes	Yes	Yes	No	No	No	27.98	77.3717	540.13	540.132	10.5	2.3	7.1	181	1284	37.83	266.5	11.92	935	941	9	4.51	18.3	5.6	62.9	Normal	136	Normal	4.1	6	Unknown	Unknown	11.785
61380	81	1	12635.9	74	Male	Others	High_school_graduate_or_below	Married	1.644	Never_smoking	No	Never_drinking	No	Never_drinking	Unknown	Yes	Yes	No	Yes	No	Yes	Yes	31.57	55.2415	4.08	4.07895	9.4	1.8	6.8	205	1382	77.01	131.44	59.18	2918	1445	3.4	13.64	13.6	6.4	34.7	Normal	142	Normal	4.4	3	Unknown	Unknown	22.2894
61382	75	2	15134.1	79	Male	Black	High_school_graduate_or_below	Married	1.58	Never_smoking	No	Unknown	Yes	Never_drinking	Unknown	Yes	Yes	Yes	Yes	Yes	No	No	40.6	58.6819	50	50	5.5	1.8	2.9	181	3247	123.16	368.91	142.94	5014	2593	16.2	20.27	11.6	6.6	74.5	Normal	137	Normal	4.5	5	Unknown	Unknown	15.1722
61393	78	2	38519	80	Female	White	Some_college_or_above	Married	1.78	Former_smoking	Yes	Never_drinking	No	Never_drinking	Unknown	Yes	Yes	No	Yes	Yes	Yes	No	37.43	46.7339	908.11	908.108	9	2.7	5.4	284	1588	55.35	172.55	79.27	3615	2332	2.9	14.48	10.7	5.6	19.9	Normal	141	Hypokalemia	3.7	5	Unknown	Unknown	13.9421
61394	80	2	15202	80	Male	White	High_school_graduate_or_below	Married	1.48	Former_smoking	Yes	Never_drinking	No	Never_drinking	Unknown	Yes	Yes	Yes	No	No	Yes	No	28.7411	59.7857	204.65	204.651	10.4	2	7.6	486	1166.9	68.38	177.56	21.46	2582	2596	14.2	9.15	13.8	7	78.5	Normal	141	Hypokalemia	3.5	8	Unknown	Unknown	23.4399
61414	79	1	34006.2	74	Male	White	Some_college_or_above	Married	5	Former_smoking	Yes	Median_drinking	Yes	Never_drinking	<450	Yes	Yes	No	Yes	Yes	Yes	Yes	30.37	64.0053	106.78	106.78	6.3	1.8	3.2	226	2095	95.28	268.49	74.97	3418	3838	13.7	49.01	13.8	4.7	63.5	Normal	141	Normal	4.2	7	Unknown	Unknown	18.1919
61421	80	2	15428.9	80	Female	Others	High_school_graduate_or_below	No_married	4.64	Former_smoking	Yes	Never_drinking	No	Never_drinking	Unknown	Yes	Yes	Yes	Yes	No	No	No	29.62	87.7728	133	133	7.8	2.6	4.4	332	1118	50.87	154.1	34.34	1846	1773	23.4	6.2	13.2	4.9	64.4	Normal	140	Hypokalemia	4	5	Unknown	Unknown	18.2004
61427	77	1	32355.2	26	Male	Others	High_school_graduate_or_below	No_married	5	Continuous_smoking	Yes	High_drinking	Yes	Excessive_drinking	>=450	No	Yes	No	No	No	No	No	30.4046	117.463	80.81	80.8081	6.4	1.8	3.9	288	3143	139.84	242.31	125.64	5216	2708	1.3	21.43	15.3	7.3	34.5	Normal	143	Normal	4.1	0	Unknown	Unknown	17.797
61430	85	1	26098.7	39	Male	Others	Some_college_or_above	Married	2.98168	Never_smoking	No	Never_drinking	No	Never_drinking	>=450	No	Yes	No	Yes	No	No	No	27.47	110.839	64.3	64.3023	6.6	2.4	3.5	221	1860	39.23	326.7	45.81	2149	2318	0.3	8.78	15.9	4.5	54.7	Normal	135	Hypokalemia	4	5	Unknown	Unknown	8.43656
61459	82	1	21078	51	Male	Black	High_school_graduate_or_below	No_married	0.74	Continuous_smoking	Yes	High_drinking	Yes	Never_drinking	>=450	Yes	Yes	Yes	Yes	No	No	No	53.39	131.392	395.71	395.714	12.5	3.1	8.4	301	3359	95.94	578.06	87.08	6089	4342	0	26.32	14	2.7	44.5	Hyponatremia	134	Hypokalemia	3.8	7	Unknown	Unknown	11.4248
61497	83	2	19763.4	18	Male	Black	Unknown	Unknown	1.45	Unknown	Unknown	Unknown	Unknown	Never_drinking	>=450	No	No	No	No	Unknown	No	No	24.72	122.886	39.23	39.2308	5.5	1.9	2.9	182	2439	73.74	348.14	90.14	2360	2018	3.6	42.52	16	5.2	46.1	Normal	141	Hypokalemia	4	3	Unknown	Unknown	12.0935
61499	81	1	13556.3	55	Female	Others	High_school_graduate_or_below	No_married	2.31	Former_smoking	Yes	Median_drinking	Yes	Never_drinking	Unknown	Yes	Yes	No	No	No	Yes	Yes	30.24	108.237	81.51	81.5068	5.5	2	3	258	1671	78.47	212.35	58.97	3116	2329	1.1	11.21	13.3	5.8	18.3	Normal	138	Hypokalemia	3.8	6	Unknown	Unknown	18.784
61514	80	1	20394.1	80	Male	White	High_school_graduate_or_below	Married	3.09	Former_smoking	Yes	Never_drinking	No	Never_drinking	Unknown	Yes	No	No	No	Yes	Yes	Yes	21.47	30.338	45.83	45.8333	8.2	1.3	5.7	195	1207	36.67	198.9	34.91	1417	2194	18.6	8.25	14.7	5.8	105	Normal	144	Hyperkalemia	5.2	5	Unknown	Unknown	12.1524
61530	86	3	9072.37	80	Male	White	Some_college_or_above	Married	0.89	Former_smoking	Yes	Unknown	Yes	Never_drinking	>=450	Yes	Yes	Yes	No	No	Yes	No	28.32	59.2773	15.79	15.7895	7.8	2.6	3.9	217	1488	48.58	201.09	56.68	2441	1578	1.4	11.71	14.9	8.4	149	Normal	140	Normal	4.3	6	Unknown	Unknown	13.0591
61550	80	1	16689.1	62	Male	White	High_school_graduate_or_below	No_married	1.02	Never_smoking	No	Low_drinking	Yes	Never_drinking	<450	Yes	Yes	Yes	Yes	No	Yes	No	50.49	39.9024	31.34	31.3386	4.1	1.1	2.5	107	2291	74.84	308.81	85.97	4053	2249	0	16.95	13.1	7.1	11.2	Hypernatremia	145	Normal	4.4	1	Unknown	Unknown	13.0668
61579	79	2	99626.6	51	Female	White	High_school_graduate_or_below	Married	5	Former_smoking	Yes	High_drinking	Yes	Excessive_drinking	<450	Yes	No	No	No	No	No	Yes	26.67	84.3065	44.43	44.4304	9.8	2.6	6.8	148	1774	67.54	186.58	49.36	3333	2794	1.1	12.43	11.3	4.6	128	Normal	140	Hypokalemia	3.3	3	Unknown	Unknown	15.2289
61582	75	2	66243.4	39	Male	White	Some_college_or_above	Married	1.22	Never_smoking	No	Never_drinking	No	Never_drinking	<450	No	No	No	No	No	No	No	18.61	119.582	47.5	47.5	5.6	2.1	2.8	213	2374	90.24	320.44	87.19	3699	3732	2.6	18.7	15.4	5.2	75.5	Normal	139	Hypokalemia	3.9	6	Unknown	Unknown	15.2047
61603	77	2	23962.5	80	Male	White	High_school_graduate_or_below	Married	1.92	Former_smoking	Yes	Median_drinking	Yes	Never_drinking	Unknown	Yes	Yes	Yes	Yes	No	Yes	No	28.72	52.5609	7.93	7.93103	7	1.2	5.1	158	1478	59.69	181.3	58.62	2899	2711	30	20.67	10.3	4.6	110	Normal	139	Normal	4.9	3	Unknown	Unknown	16.1543
61612	78	1	8854.22	77	Female	Others	High_school_graduate_or_below	No_married	0.58	Never_smoking	No	Never_drinking	No	Never_drinking	Unknown	Yes	Yes	No	No	No	No	No	23.21	95.1732	38.89	38.8889	6.1	2.3	3.1	308	1294	52.63	185.98	40.2	2026	1890	2.9	6.71	13.1	3.5	87.9	Normal	138	Normal	4.2	4	Unknown	Unknown	16.2689
61625	89	2	29991.3	73	Male	White	Some_college_or_above	Married	3.30192	Never_smoking	No	Low_drinking	Yes	Never_drinking	<450	Yes	Yes	Yes	Yes	No	Yes	Yes	32.58	71.3494	364.16	364.159	5.6	2	3	216	1878	98.6	157.8	95.21	4121	1608	27.8	20.76	12.9	6.5	85.5	Normal	138	Hypokalemia	3.8	1	Unknown	Unknown	21.0011
61650	76	2	22695.9	80	Male	White	High_school_graduate_or_below	Married	2.75	Former_smoking	Yes	Median_drinking	Yes	Light_drinking	<450	Yes	Yes	Yes	No	Yes	No	Yes	32.23	21.2442	1181.48	1181.48	4.9	1.5	2.6	249	2553	77.71	347.3	93.51	2991	4625	20.7	35.12	10.9	8.3	46.6	Normal	138	Hyperkalemia	5.1	5	Unknown	Unknown	12.1755
61652	80	2	19730.5	80	Female	Black	High_school_graduate_or_below	No_married	2.27	Never_smoking	No	Never_drinking	No	Never_drinking	Unknown	Yes	Yes	Yes	Yes	No	Yes	Yes	30.29	20.3	3.81	3.80952	6.7	1	4.9	200	1299	45.59	142.95	60.7	2709	1227	1.9	74.97	11	10	41.1	Hyponatremia	134	Normal	4.5	3	Unknown	Unknown	14.0385
61680	75	2	19921.9	61	Female	Black	Some_college_or_above	No_married	2.31	Never_smoking	No	Never_drinking	No	Never_drinking	<450	Yes	No	Yes	No	No	No	No	26.1	93.2137	39.72	39.7222	4.8	2.8	1.3	200	2106	79.85	257.23	90.74	2481	2296	3.7	8.77	12.6	4.2	40.4	Normal	137	Hypokalemia	3.7	9	Unknown	Unknown	15.1662
61683	80	2	25631.5	74	Female	White	High_school_graduate_or_below	No_married	1.02	Continuous_smoking	Yes	Never_drinking	No	Never_drinking	Unknown	Yes	Yes	Yes	No	No	No	Yes	25.08	95.1902	101.79	101.786	9.1	2.4	5.7	253	1717	73.6	220.32	62.16	1964	2494	8.4	22.94	13.7	5.6	36.6	Normal	140	Hypokalemia	3.7	4	Unknown	Unknown	17.1462
61686	76	1	72278.2	58	Male	White	High_school_graduate_or_below	Married	5	Former_smoking	Yes	High_drinking	Yes	Never_drinking	<450	No	Yes	No	Yes	Yes	No	No	23.25	70.9945	536.05	536.053	11.4	2.1	8.5	284	3074	107.56	464.27	89.92	4025	3361	16.4	16.06	18.1	5.2	68.3	Normal	141	Normal	4.4	1	Unknown	Unknown	13.9961
61696	87	2	6821.24	62	Female	Others	High_school_graduate_or_below	Married	1.94	Never_smoking	No	Never_drinking	No	Never_drinking	>=450	Yes	Yes	No	Yes	No	No	Yes	25.22	54.7525	133.84	133.837	6.1	1.9	3.5	172	1009	42	115.47	47.47	1323	1806	2.3	6.06	10.6	5.9	45.6	Normal	136	Normal	4.8	5	Unknown	Unknown	16.6501
61707	79	2	41139.1	80	Female	White	High_school_graduate_or_below	No_married	2.31	Never_smoking	No	Never_drinking	No	Never_drinking	Unknown	Yes	Yes	No	No	No	Yes	No	34.36	48.2493	10.66	10.6593	7.5	1.8	4.9	215	849	34.92	117.94	28.67	1737	1823	0.6	6.95	12	5.7	41.7	Normal	138	Normal	4.5	3	Unknown	Unknown	16.4523
61716	82	2	8809.83	68	Male	Others	High_school_graduate_or_below	Married	4.74	Former_smoking	Yes	High_drinking	Yes	Excessive_drinking	>=450	Yes	Yes	No	No	No	No	No	27.36	92.265	35.84	35.8434	7.5	0.8	6.1	286	1343	16.24	119.38	2.99	184	943	1.2	0.65	15.4	5.6	27.5	Normal	138	Hypokalemia	4	4	Unknown	Unknown	4.83693
61764	82	2	14387	79	Male	Others	Some_college_or_above	Married	3.65	Former_smoking	Yes	Unknown	Unknown	Never_drinking	<450	Yes	Yes	Yes	Yes	No	No	Yes	27.15	35.2305	73.94	73.9437	8.4	2.1	5.3	265	1593	67.23	200.67	57.02	2012	1535	3.6	77.47	10.9	6.9	48.6	Normal	140	Hyperkalemia	5.3	5	Unknown	Unknown	16.8814
61765	81	2	22158	30	Female	White	High_school_graduate_or_below	Married	1.18	Continuous_smoking	Yes	Low_drinking	Yes	Never_drinking	>=450	No	Yes	No	No	No	No	No	39.29	126.542	34.56	34.5588	10	2.7	6.6	326	1416	54.08	200.02	45.55	2467	1578	3.2	10.29	14.4	5.5	84.1	Normal	137	Hypokalemia	4	3	Unknown	<=100	15.2768
61788	82	1	25473.3	35	Female	Black	Some_college_or_above	Married	2.64722	Never_smoking	No	Unknown	Unknown	Never_drinking	Unknown	Yes	Yes	No	No	No	Yes	No	40.22	110.599	87.67	87.6712	6.2	1.5	4.3	290	1196.6	59.56	122.58	55.07	2743.3	1707.2	3.9	13.49	12.3	4.7	46.8	Normal	139	Hypokalemia	4	2	Unknown	<=100	19.9097
61817	75	2	12277.5	73	Male	Black	Some_college_or_above	Married	2.05	Former_smoking	Yes	High_drinking	Yes	Excessive_drinking	>=450	No	Yes	No	No	Yes	No	No	19.83	49.9533	7	7	3.9	1.1	2.2	216	4054	144.09	238.51	122.02	4723	4929	5.8	16.45	14.3	8.8	28.7	Normal	139	Normal	4.8	5	Unknown	Unknown	14.2171
61822	87	2	37152.1	80	Female	White	Some_college_or_above	Married	3.77	Never_smoking	No	Median_drinking	Yes	Light_drinking	<450	No	Yes	No	No	No	No	No	23.49	91.2615	35.53	35.5263	7.8	3.9	2.6	451	1462	40.42	198.56	51.52	2563	2926	3.4	16.21	10.1	6.2	23.1	Normal	138	Normal	4.1	9	Unknown	Unknown	11.0588
61828	76	1	14495	59	Female	Others	High_school_graduate_or_below	Married	5	Never_smoking	No	Median_drinking	Yes	Never_drinking	>=450	Yes	Yes	No	No	No	No	No	34.94	83.5164	253.48	253.478	10.5	2.8	6.7	273	1745	92.42	188.03	74.14	3143	3292	39.7	26.55	15.1	7.1	101	Normal	142	Hypokalemia	4	8	Unknown	Unknown	21.1851
61831	89	1	33418.1	80	Female	White	High_school_graduate_or_below	Married	2.47	Former_smoking	Yes	Unknown	Yes	Never_drinking	Unknown	Yes	Yes	Yes	No	No	Yes	No	34.58	25.7265	8.04	8.03571	5.7	1.1	3.7	274	976	32.58	145.66	32.84	1298	2008	18.1	77.25	10.9	9.8	114	Normal	141	Hyperkalemia	5.2	5	Unknown	Unknown	13.3525
61836	87	1	45926.8	77	Female	White	High_school_graduate_or_below	No_married	1.9263	Continuous_smoking	Yes	Never_drinking	No	Never_drinking	<450	Yes	Yes	No	No	No	No	No	24.73	45.2399	3.58	3.57724	7.8	2.2	4.9	196	1331	30.21	183.47	58.33	886	1551	13.1	28.5	12	6	69.4	Normal	141	Normal	4.5	4	Unknown	Unknown	9.07889
61873	86	2	11609	57	Female	Others	Some_college_or_above	No_married	0.6	Former_smoking	Yes	Unknown	Yes	Never_drinking	<450	Yes	Yes	Yes	Yes	No	Yes	Yes	34.98	118.515	34.29	34.2949	6.6	1.8	4.3	332	1145	51.99	149.62	38.34	1842	1163	0.2	8.46	13.8	5.3	26.4	Normal	138	Normal	4.1	6	Unknown	Unknown	18.1624
61874	75	2	12660.8	66	Male	Black	High_school_graduate_or_below	No_married	1.06	Former_smoking	Yes	Median_drinking	Yes	Never_drinking	>=450	Yes	Yes	Yes	No	No	No	No	33.47	59.9448	2.58	2.57576	9.2	3.5	5	327	1057	50.41	95.5	51.75	2618	954	0.9	7.53	14	6.3	43.1	Normal	140	Hypokalemia	3.7	3	Unknown	Unknown	19.0766
61880	78	1	5114.26	60	Female	Others	High_school_graduate_or_below	Married	0.55	Never_smoking	No	Never_drinking	No	Never_drinking	<450	Yes	Yes	Yes	Yes	No	No	Yes	37.74	114.496	31.61	31.6129	6.6	2.2	3.9	178	1140	64.12	120.74	45.16	1818	2037	5.8	14.23	13.1	5	48	Normal	137	Hypokalemia	4	4	Unknown	Unknown	22.4982
61907	80	2	21623.5	53	Female	White	High_school_graduate_or_below	Married	0.3	Never_smoking	No	Never_drinking	No	Never_drinking	<450	No	Yes	No	No	No	No	No	33.93	116.554	127.82	127.82	5.5	2.3	2.4	190	3232	104.53	400.24	142.98	3834	3981	20.4	33.34	13.1	5.1	89.4	Normal	142	Normal	4.3	8	Unknown	Unknown	12.9369
61913	75	2	46319.7	80	Female	White	High_school_graduate_or_below	No_married	2.29	Never_smoking	No	Never_drinking	No	Never_drinking	Unknown	Yes	Yes	Yes	No	No	Yes	No	26.9	62.9989	135.81	135.806	5.8	1.5	3.4	230	921	51.73	120.31	26.54	1565	1807	15.6	8.32	13.5	6.1	78.9	Hyponatremia	134	Hypokalemia	4	5	Unknown	Unknown	22.4669
61931	83	1	24164	25	Female	White	High_school_graduate_or_below	Married	1.13752	Never_smoking	No	Never_drinking	No	Never_drinking	Unknown	Yes	No	Yes	No	No	Yes	No	35.8831	164.638	154.38	154.375	9.2	2.5	5.7	339	1471	42.96	272.21	26.41	2340	1167	0.1	13.39	13.7	5.3	44.1	Normal	139	Hypokalemia	3.9	6	Unknown	<=100	11.6818
61962	89	2	10174.8	80	Male	Others	High_school_graduate_or_below	No_married	2.77	Former_smoking	Yes	Median_drinking	Yes	Never_drinking	<450	Yes	Yes	No	Yes	No	Yes	Yes	27.14	51.0163	4.69	4.6875	4.3	1.2	2.5	230	1217	45.9	177.78	34.89	3322	1303	0.9	13.68	13.7	8.7	52.4	Normal	139	Normal	4.6	3	Unknown	Unknown	15.0863
61964	80	2	44570.6	80	Female	White	Some_college_or_above	Married	1.55	Never_smoking	No	Never_drinking	No	Never_drinking	<450	Yes	Yes	Yes	No	No	Yes	No	19.15	85.2993	58.65	58.6538	5.5	2.5	2.3	246	1515	59.3	224.11	43.56	2484	1710	59.2	9.71	13.3	3	79.2	Normal	138	Normal	4.2	4	Unknown	Unknown	15.6568
61998	84	2	26954.1	26	Male	Others	High_school_graduate_or_below	No_married	4.12	Never_smoking	No	Never_drinking	No	Never_drinking	<450	Yes	Yes	Yes	No	No	No	Yes	22.29	8.95438	2082.38	2082.38	4.9	0.9	3.4	243	613	27.63	90.79	18.16	957	1848	5.9	2.45	12.2	5	78.5	Normal	143	Hyperkalemia	5.9	4	Unknown	Unknown	18.0294
62041	83	1	17351.6	62	Female	Black	High_school_graduate_or_below	No_married	0.62	Former_smoking	Yes	Unknown	Unknown	Never_drinking	>=450	Yes	No	Yes	No	No	Yes	No	30.71	45.3596	12.68	12.6761	7.6	2.3	4.4	317	1772	43.67	292.15	51.23	2443	1410	1.4	10.59	9.1	8.1	38.7	Normal	140	Normal	4.5	4	Unknown	Unknown	9.85779
62055	86	3	57950	27	Female	White	Some_college_or_above	Married	1.37	Never_smoking	No	Median_drinking	Yes	Never_drinking	Unknown	No	No	No	No	No	No	No	22.88	129.238	30.34	30.3448	9.3	2.1	6.2	230	2385	128.4	280.02	86.99	6829	4050	9.1	9.32	13.8	2.4	55.9	Normal	135	Hypokalemia	3.3	6	Unknown	<=100	21.5346
62059	87	2	16913	35	Female	Others	High_school_graduate_or_below	Married	0.78	Former_smoking	Yes	Unknown	Unknown	Never_drinking	>=450	Yes	Yes	No	No	No	No	No	32.34	118.684	42.59	42.5926	12.4	4.3	7.4	390	1255	51.23	216.08	22.96	1369	2412	8.3	9.69	12.7	5.7	36.6	Normal	140	Hypokalemia	3.8	6	Unknown	<=100	16.3283
62068	83	1	25588.3	20	Female	Others	Some_college_or_above	Married	1.91	Continuous_smoking	Yes	Low_drinking	Yes	Never_drinking	Unknown	Yes	Yes	No	No	No	No	No	23.47	133.784	89.82	89.8214	8.5	3.6	3.8	187	1361	65.47	169.6	46.97	2637	1752	0.4	8.68	14.2	3.7	81.4	Normal	139	Hypokalemia	3.7	5	Unknown	<=100	19.2417
62117	87	2	15883.4	72	Female	Black	High_school_graduate_or_below	No_married	1.02	Continuous_smoking	Yes	Low_drinking	Yes	Never_drinking	Unknown	Yes	Yes	Yes	Yes	No	Yes	Yes	29.11	33.9252	5.37	5.36585	6.8	3	3	239	1409	62.75	198.11	40.3	3083	2386	3.5	8.69	12.4	9.7	67.8	Normal	142	Hypokalemia	3.9	6	Unknown	Unknown	17.8141
62141	83	1	32132.9	22	Female	White	High_school_graduate_or_below	No_married	0.84	Continuous_smoking	Yes	Median_drinking	Yes	Never_drinking	>=450	No	No	No	No	No	No	No	22.56	134.493	60	60	6.9	1.8	4.4	184	2081	74.46	314.54	61.35	3603	1638	6.4	11.97	14.5	4.8	53.1	Normal	136	Hypokalemia	3.9	3	Unknown	<=100	14.3123
62191	96	1	9105.62	70	Male	Black	High_school_graduate_or_below	No_married	0.9	Former_smoking	Yes	Low_drinking	Yes	Never_drinking	<450	Yes	Yes	No	No	No	No	No	29.4599	104.9	45.67	45.6716	8.8	3.5	4.1	143	5676	209.97	756.7	210.84	9625	7740	6.2	40.69	16.6	5.4	67	Normal	140	Hypokalemia	3.8	6	Unknown	Unknown	14.797
62202	102	1	40844.6	36	Male	Others	High_school_graduate_or_below	Married	2.83	Never_smoking	No	High_drinking	Yes	Excessive_drinking	>=450	Yes	Yes	No	No	No	No	No	24.7	122.864	62.14	62.1429	6.2	1.5	4.4	214	4027	92.4	223.61	135.7	3939	2804	0.8	11.69	14.6	6.7	56.1	Normal	142	Normal	4.3	0	Unknown	Unknown	9.17805
62217	98	2	17568.4	77	Female	Others	High_school_graduate_or_below	No_married	0.97	Never_smoking	No	Never_drinking	No	Never_drinking	<450	Yes	Yes	Yes	Yes	No	Yes	Yes	30.6	68.6624	187.41	187.407	8.6	1.1	6.6	273	763	27.04	146.1	10.89	1535	1530	3.2	46.16	12.2	4.2	31.2	Normal	137	Normal	4.7	4	Unknown	Unknown	14.1756
62230	101	1	13703.9	75	Male	White	High_school_graduate_or_below	No_married	1.07	Former_smoking	Yes	Low_drinking	Yes	Never_drinking	<450	Yes	Yes	No	No	No	No	No	29.7	38.8016	147.06	147.063	14.5	4.4	8.2	182	928	43.29	134.07	25.35	2583	1635	0.4	9	17	8	98.9	Normal	138	Normal	4.5	6	Unknown	Unknown	18.6595
62265	95	2	19591.5	52	Male	White	Some_college_or_above	Married	1.13	Continuous_smoking	Yes	High_drinking	Yes	Excessive_drinking	>=450	No	Yes	No	Yes	No	No	No	31.4	97.8543	120.73	120.732	10	2.8	6.2	221	4332	167.54	448.24	135.67	6961	4783	14.1	24.54	16.5	4.1	62.2	Normal	138	Hypokalemia	3.9	2	Unknown	Unknown	15.47
62266	91	2	30837.6	64	Male	White	Some_college_or_above	No_married	1.79	Former_smoking	Yes	Median_drinking	Yes	Light_drinking	Unknown	No	No	No	No	Yes	No	No	16.6	12.3868	172.13	172.131	7.5	1.3	5.3	174	3789	105.01	528.08	139.48	3816	4503	36.9	25.42	8.5	6.7	60.4	Normal	142	Normal	4.3	7	Unknown	Unknown	11.0858
62279	99	2	9941.38	80	Male	Black	High_school_graduate_or_below	No_married	1.90796	Continuous_smoking	Yes	Unknown	Yes	Never_drinking	Unknown	Yes	Yes	No	No	No	Yes	No	21.9	53.6042	7.22	7.22222	6.5	1.6	4.3	263	2417	57.61	316.4	106.95	2571	3176	0.8	9.46	10.5	7.4	117	Normal	139	Hypokalemia	3.5	2	Unknown	Unknown	9.53413
62295	90	2	12994.3	69	Female	Others	High_school_graduate_or_below	No_married	0.79	Never_smoking	No	Never_drinking	No	Never_drinking	Unknown	Yes	Yes	Yes	No	No	Yes	No	32.7	72.6315	821.71	821.705	8.1	1.6	5.7	286	2380	123.62	262.5	96.67	6575	4943	17	16.99	13.7	9.3	113	Normal	139	Hypokalemia	3.6	7	Unknown	Unknown	20.7765
62303	101	2	65355.9	76	Female	White	High_school_graduate_or_below	Married	1.62	Never_smoking	No	Never_drinking	No	Never_drinking	<450	Yes	Yes	Yes	No	No	No	No	31.9	85.3237	31.2	31.2	10	2.7	6.9	259	1452	34.37	251.89	40.6	2085	1412	5.4	15.16	14.3	4.4	52.3	Hyponatremia	132	Hypokalemia	3.9	4	Unknown	Unknown	9.46832
62308	97	1	87237.4	78	Female	White	High_school_graduate_or_below	Married	2.64	Never_smoking	No	Never_drinking	No	Never_drinking	<450	No	Yes	No	No	No	No	No	24.6	54.6828	10.39	10.3937	4.3	2.2	1.6	262	1241	63.17	173.59	35.92	1903	2682	17.3	33.22	12.4	7	121	Normal	137	Normal	4.3	5	Unknown	Unknown	20.361
62309	92	3	40548.3	47	Female	Others	High_school_graduate_or_below	No_married	0.46	Never_smoking	No	Unknown	Yes	Never_drinking	<450	Yes	Yes	No	Yes	No	No	No	34	122.308	58.06	58.0645	6.4	2.9	3.1	280	653	38.07	3.8	53.68	1579	650	3.9	3.14	16.4	5.1	71	Normal	139	Hypokalemia	3.9	3	Unknown	Unknown	23.3201
62325	101	2	32888.3	43	Female	Black	High_school_graduate_or_below	No_married	0.1	Continuous_smoking	Yes	High_drinking	Yes	Excessive_drinking	>=450	Yes	Yes	No	No	No	No	No	18.4	139.316	45	45	5	1.9	2.3	192	1525	68.07	141.56	32.96	2899	2049	6.3	6.53	11	6.6	63.4	Normal	137	Hypokalemia	3.6	6	Unknown	Unknown	17.8544
62327	90	2	12386.6	19	Female	Black	Unknown	Unknown	1.12	Unknown	Unknown	Never_drinking	No	Never_drinking	<450	No	Yes	No	No	Unknown	No	No	38.5	120.957	81.68	81.6832	8.7	1.9	6	304	1547	45.87	230.13	51.47	1920	1347	0.3	13.91	12.1	5.9	42	Normal	140	Normal	4.2	5	Unknown	Unknown	11.8604
62366	98	1	40047.5	80	Male	White	High_school_graduate_or_below	Married	1.65	Never_smoking	No	Median_drinking	Yes	Light_drinking	Unknown	Yes	Yes	Yes	Yes	No	No	No	21.7	55.498	3267.57	3267.57	6.8	0.8	5.3	195	2296	91.15	291.4	89.23	4991	3011	5.6	14.25	11.6	4.7	43.3	Normal	140	Normal	4.5	8	Unknown	Unknown	15.8798
62368	98	1	24820.8	80	Female	Others	High_school_graduate_or_below	No_married	0.81	Former_smoking	Yes	Never_drinking	No	Never_drinking	Unknown	Yes	Yes	Yes	Yes	No	No	Yes	22	52.4978	134.88	134.884	8	2.7	4.9	217	1438	74.74	122.22	70.13	3919	2113	5.9	10.84	14	6.1	53.9	Normal	140	Hyperkalemia	5.4	3	Unknown	Unknown	20.79
62378	96	1	11879.5	68	Female	Others	High_school_graduate_or_below	No_married	4.66	Never_smoking	No	Never_drinking	No	Never_drinking	Unknown	Yes	Yes	No	No	Yes	No	No	33.2	28.4902	14.76	14.7561	5.9	1	4.1	220	1356	55.4	171.07	52.77	2385	2476	5.9	7.11	9.7	8.6	80.2	Normal	136	Hypokalemia	4	5	Unknown	Unknown	16.3422
62409	94	1	27869.7	80	Female	White	High_school_graduate_or_below	No_married	1.16	Former_smoking	Yes	Unknown	Yes	Never_drinking	Unknown	Yes	Yes	Yes	No	No	Yes	Yes	30.5	69.5636	195.65	195.652	7.3	0.8	5.6	187	1487	38.95	214.69	57.95	2419	2957	31.7	15.46	12.8	5.7	96	Normal	135	Hypokalemia	4	5	Unknown	Unknown	10.4775
62413	101	1	130104	65	Male	White	Some_college_or_above	No_married	1.6	Former_smoking	Yes	High_drinking	Yes	Excessive_drinking	Unknown	Yes	Yes	Yes	Yes	No	Yes	No	40	57.9629	8.73	8.72727	6.4	1.4	4.1	259	1268	56.67	93.39	38.33	2104	1850	35.3	25.25	14.9	9.3	93	Normal	139	Hypokalemia	3.5	1	Unknown	Unknown	17.877
62418	101	1	52174.8	80	Male	White	High_school_graduate_or_below	No_married	1.98	Continuous_smoking	Yes	Unknown	Yes	Never_drinking	Unknown	Yes	Yes	Yes	No	No	Yes	No	23.5	24.3733	319.15	319.149	11.9	2.5	8.2	192	981	37.36	146.16	30.01	2294	2140	26.8	6.12	15.9	7.6	124	Normal	139	Hypokalemia	4	4	Unknown	Unknown	15.2334
62439	94	1	64726.7	75	Male	White	Some_college_or_above	Married	5	Former_smoking	Yes	Never_drinking	No	Never_drinking	<450	Yes	Yes	Yes	Yes	Yes	Yes	Yes	33	63.5572	704.92	704.918	6.9	2.2	3.4	285	1767	54.2	279.03	55.72	2748	3130	69.2	26.32	15.4	6.5	99.5	Normal	136	Hypokalemia	3.6	8	Unknown	Unknown	12.2694
62472	97	1	28110.6	31	Male	Black	Some_college_or_above	No_married	2.69	Never_smoking	No	Low_drinking	Yes	Never_drinking	>=450	Yes	Yes	No	No	No	No	No	30.3	93.7399	301.63	301.63	5.7	2.1	2.8	173	3365	113.86	459.46	124.58	3510	3487	2.9	12.55	15	7.9	57.6	Normal	137	Hypokalemia	3.7	3	Unknown	Unknown	13.5346
62474	98	1	31681.8	71	Female	White	High_school_graduate_or_below	No_married	1.13	Former_smoking	Yes	Unknown	Yes	Never_drinking	<450	Yes	Yes	Yes	Yes	No	Yes	No	56.3	40.5249	30.21	30.2128	9.1	2.6	5.5	263	2035	83.82	219.44	93.15	4208	2419	53.3	79.98	15.1	11.2	97.5	Normal	137	Hypokalemia	4	2	Unknown	Unknown	16.4757
62517	90	1	15883.3	80	Male	White	High_school_graduate_or_below	Married	2.0009	Never_smoking	No	Median_drinking	Yes	Never_drinking	<450	Yes	Yes	Yes	Yes	No	Yes	No	32.3	67.2727	197.76	197.761	6.4	2.4	3.1	170	1902	60.96	290.18	58.22	3219	3205	8.7	17.71	12.7	8.8	84.5	Normal	139	Hypokalemia	3.6	7	Unknown	Unknown	12.8202
62519	95	2	19397.9	56	Male	Black	High_school_graduate_or_below	No_married	0.72	Never_smoking	No	Median_drinking	Yes	Light_drinking	Unknown	Yes	Yes	Yes	No	No	No	Yes	25.8	53.4272	431.23	431.227	5.7	2.2	2.8	241	767	19.73	76.93	29.58	1136	571	0.9	3.03	14.8	6.8	36.2	Normal	140	Normal	4.3	7	Unknown	Unknown	10.2894
62539	101	2	11218.7	60	Male	Black	High_school_graduate_or_below	No_married	0.92	Continuous_smoking	Yes	High_drinking	Yes	Excessive_drinking	Unknown	Yes	Yes	Yes	Yes	No	Yes	No	31.9	75.8388	56.22	56.2222	5.3	1.5	2.6	218	3636	69.43	222.68	98.88	4277	2197	2.8	11.24	17.2	5.9	45.9	Normal	139	Hypokalemia	3.2	2	Unknown	Unknown	7.63806
62555	100	1	23548.9	35	Male	Black	Some_college_or_above	No_married	1.83	Never_smoking	No	Never_drinking	No	Never_drinking	>=450	No	No	No	No	No	No	No	20.2	126.354	30.27	30.2703	4.9	2.3	1.9	212	3591	125.15	350	188.84	6709	2546	7.8	18.99	15.9	4.2	38	Normal	141	Normal	4.3	1	Unknown	Unknown	13.9404
62585	95	1	15314.8	80	Female	Black	High_school_graduate_or_below	No_married	0.98	Never_smoking	No	Never_drinking	No	Never_drinking	Unknown	Yes	Yes	Yes	No	No	No	Yes	34.3	105.242	50.42	50.4202	3.5	1.7	1.5	396	1375	43.5	258.61	25.06	3193	2368	1.8	16.01	14.9	4.7	45	Normal	140	Normal	4.1	7	Unknown	Unknown	12.6545
62599	97	2	17644.2	50	Female	Black	Some_college_or_above	No_married	0.76	Never_smoking	No	Low_drinking	Yes	Never_drinking	Unknown	Yes	No	No	No	Yes	No	No	30	122.054	837.84	837.838	4.3	0.7698	1.8372	436	2071	76.94	311.92	56.02	4695	2766	12.6	22.27	9.9	2.8	38.4	Normal	139	Normal	4.2	2	Unknown	Unknown	14.8605
62601	97	2	9711.59	65	Male	Black	High_school_graduate_or_below	Married	5	Former_smoking	Yes	Median_drinking	Yes	Never_drinking	>=450	Yes	Yes	No	No	Yes	No	No	26.1	54.1282	11.48	11.4847	9.5	2.5	6.2	646	1635	85.01	168.76	69.73	3374	2609	5.3	15.08	13.6	6.7	75.2	Normal	138	Normal	4.3	6	Unknown	Unknown	20.7976
62602	95	1	65791.5	80	Female	White	Some_college_or_above	No_married	4.59	Never_smoking	No	Never_drinking	No	Never_drinking	<450	Yes	Yes	No	No	No	No	No	25.8	54.411	2.47	2.47253	7.2	1.9	4.6	220	2117	63.44	260.26	98.42	3441	3338	40.6	14.35	13.9	6.2	139	Normal	141	Normal	4.4	10	Unknown	Unknown	11.9868
62611	95	2	11815.3	45	Male	Others	High_school_graduate_or_below	No_married	1.16	Never_smoking	No	Never_drinking	No	Never_drinking	>=450	Yes	Yes	No	Yes	No	No	No	30.7	106.264	142.99	142.991	8	2.7	4.2	375	2084	92.07	256.06	79.46	3149	2792	8.5	10.12	14	5.7	66.8	Normal	141	Normal	4.2	6	Unknown	Unknown	17.6718
62619	96	2	25884.6	80	Male	White	Some_college_or_above	No_married	3.21	Continuous_smoking	Yes	High_drinking	Yes	Excessive_drinking	<450	Yes	Yes	Yes	No	No	No	No	24.9	82.2927	69.46	69.4595	7.7	2.5	3.8	231	2324	72.27	194.42	96.07	3443	2460	21.6	10.28	14	4.9	87.3	Normal	139	Normal	4.2	0	Unknown	Unknown	12.4389
62648	102	2	20124.5	80	Female	Others	High_school_graduate_or_below	No_married	4.76	Never_smoking	No	Never_drinking	No	Never_drinking	Unknown	Yes	Yes	Yes	No	No	Yes	No	27.6898	94.2162	42.73	42.7273	8.1	1.6	6.1	205	1932	75.88	294.94	51.73	3703	2579	4.1	15.24	13.1	7.4	88.9	Normal	142	Hypokalemia	3.6	9	Unknown	Unknown	15.7101
62649	96	2	9516.92	76	Male	Black	High_school_graduate_or_below	Married	2.59	Never_smoking	No	Never_drinking	No	Never_drinking	Unknown	Yes	No	Yes	No	No	Yes	Yes	36.6	54.4046	3.91	3.90533	6.1	1.8	3.4	166	1603	49.73	188.15	73.95	2695	1976	25.6	5.24	13	7.4	39.9	Normal	143	Hypokalemia	3.6	7	Unknown	Unknown	12.4092
62668	102	2	24762.1	33	Male	Black	Some_college_or_above	Married	1.22	Continuous_smoking	Yes	High_drinking	Yes	Excessive_drinking	>=450	Yes	Yes	No	No	No	No	No	36.1	116.29	136.99	136.993	7.7	2.2	4.8	260	3199	74.92	381.2	92.69	2847	1810	4.1	11.92	15.5	5.7	27.1	Normal	142	Hypokalemia	3.7	1	Unknown	Unknown	9.36793
62727	95	1	48928.4	80	Female	White	Some_college_or_above	Married	1.65	Former_smoking	Yes	Never_drinking	No	Never_drinking	>=450	Yes	Yes	Yes	Yes	Yes	Yes	Yes	30.8	49.8646	3284.62	3284.62	6	1.5	3.7	144	1265	58.83	150.76	48.52	3141	1518	30.3	13.41	12.2	7.8	96	Normal	144	Hypokalemia	3.9	7	Unknown	Unknown	18.6024
62737	92	2	10676.4	58	Male	Others	High_school_graduate_or_below	Married	0.7	Former_smoking	Yes	Low_drinking	Yes	Never_drinking	>=450	No	Yes	No	No	No	No	No	23.6	82.4786	38.45	38.45	6.1	1.4	4.1	239	1144	59.98	140.64	38.22	3115	1935	2.3	6.75	13.7	6.6	30.8	Normal	142	Hypokalemia	3.9	6	Unknown	Unknown	20.972
62750	94	2	17041	45	Female	Others	Some_college_or_above	No_married	0.68	Never_smoking	No	Unknown	Unknown	Light_drinking	Unknown	Yes	Yes	No	No	No	No	No	20.3	120.476	173.75	173.75	5.9	1.6	3.9	355	1099	36.04	158.94	39.65	2033	2601	0.2	9.82	14.6	3.9	68.5	Normal	140	Normal	4.1	8	Unknown	Unknown	13.1174
62771	99	2	22291.5	30	Male	Black	High_school_graduate_or_below	No_married	0.75	Continuous_smoking	Yes	Median_drinking	Yes	Excessive_drinking	<450	No	Yes	No	No	No	No	No	27.4	102.858	106.95	106.952	6.1	2.1	2.8	265	2887	90.26	206.95	108.47	3559	1310	2.2	25.62	13.1	5.9	51.4	Normal	140	Hypokalemia	3.7	4	Unknown	Unknown	12.5057
62772	93	1	31080.3	46	Female	Others	Some_college_or_above	No_married	5	Former_smoking	Yes	Median_drinking	Yes	Light_drinking	<450	Yes	Yes	No	Yes	No	No	No	38.1	118.973	1256	1256	10.4	2.8	6.9	290	1721	57.92	97.55	110.91	2163	1578	1.5	10.14	13.1	5.6	45.6	Normal	139	Hypokalemia	3.2	4	Unknown	Unknown	13.4619
62797	101	2	20416.1	24	Female	Others	Some_college_or_above	No_married	1.84	Never_smoking	No	Low_drinking	Yes	Never_drinking	>=450	No	No	No	No	No	No	No	24.8	133.255	51.99	51.9913	6.9	1.6	4.8	328	1247	41.81	161.45	49.41	2540	1049	4.1	7.6	11.4	2.7	52.9	Normal	139	Hypokalemia	4	3	Unknown	Unknown	13.4114
62798	90	1	27670.6	50	Male	Others	High_school_graduate_or_below	Married	1.57	Continuous_smoking	Yes	Median_drinking	Yes	Never_drinking	>=450	Yes	Yes	No	No	No	No	No	25.8	83.0541	63.54	63.5359	7.1	2.7	3.4	211	3014	109.6	384.52	123.15	3945	4114	32.3	16.79	16.7	5.1	74.2	Normal	138	Hypokalemia	3.9	4	Unknown	Unknown	14.5455
62807	91	1	120348	67	Male	White	Some_college_or_above	Married	4.15	Former_smoking	Yes	Median_drinking	Yes	Never_drinking	>=450	Yes	Yes	No	No	No	No	No	30.8	88.8853	60.87	60.8696	5.6	1.8	3.3	197	1774	53.72	265.06	57.19	3406	1894	6.2	15.73	15.6	6.6	70.6	Normal	141	Normal	4.4	6	Unknown	Unknown	12.1127
62809	96	1	27080	51	Female	White	High_school_graduate_or_below	No_married	0.23	Continuous_smoking	Yes	Median_drinking	Yes	Light_drinking	Unknown	Yes	Yes	No	No	No	No	Yes	21	122.782	114.55	114.545	10.9	2.3	7.1	503	2249	55.58	251.53	100.13	3279	1784	9.08	16.73	19.6	5	46	Normal	139	Normal	4.3	5	Unknown	Unknown	9.88528
62813	94	1	14397.4	71	Male	White	Some_college_or_above	No_married	1.16	Former_smoking	Yes	Median_drinking	Yes	Light_drinking	<450	Yes	Yes	Yes	No	Yes	No	No	27.6	68.3732	92.74	92.7419	5.4	1.8	2.6	159	1392	61.96	173.62	47.18	1421.5	2259	13.4	28.29	14.3	4.1	115	Normal	140	Hypokalemia	3.8	4	Unknown	Unknown	17.8046
62818	100	2	15096.3	52	Female	Black	Some_college_or_above	No_married	1.34	Never_smoking	No	Low_drinking	Yes	Never_drinking	Unknown	Yes	Yes	Yes	No	No	Yes	No	37.3	65.4242	409.52	409.524	10	3.2	5.6	343	917	22.41	152.06	24.97	1067	753	0.5	5.29	11.5	5.3	43.9	Normal	138	Hypokalemia	3.8	4	Unknown	Unknown	9.77535
62845	93	2	22141.6	27	Male	Black	High_school_graduate_or_below	No_married	2.78	Unknown	Unknown	Median_drinking	Yes	Light_drinking	>=450	Yes	Yes	No	Yes	No	No	No	34.8	137.083	715	715	15.8	6	8.5	360	3448	133.23	393.32	127.88	5885	4975	6.3	19.31	13.5	5.2	40	Normal	137	Hypokalemia	3.9	2	Unknown	Unknown	15.4559
62851	91	2	99362.2	27	Male	White	High_school_graduate_or_below	No_married	1.39	Continuous_smoking	Yes	High_drinking	Yes	Excessive_drinking	>=450	No	No	No	No	No	No	No	24	119.995	88.8	88.8031	5.3	1.9	2.7	190	2683	46.64	462.13	44.85	1953	1716	0.6	7.73	17.2	7.4	81.7	Normal	139	Hypokalemia	3.7	5	Unknown	Unknown	6.95341
62861	95	1	66823.2	80	Female	White	High_school_graduate_or_below	Married	1.88	Former_smoking	Yes	Unknown	Yes	Never_drinking	<450	Yes	Yes	Yes	Yes	Yes	No	No	18.4	89.0633	33.47	33.4694	9.5	0.9	7.6	164	1352	81.81	130.82	55.92	2636	2947	3.6	7.47	15.2	4.5	35.6	Normal	141	Hypokalemia	3.7	7	Unknown	Unknown	24.2041
62864	94	1	32334.8	57	Female	White	Some_college_or_above	No_married	0.32	Continuous_smoking	Yes	Low_drinking	Yes	Never_drinking	<450	Yes	Yes	No	Yes	No	No	No	29.9	44.7129	8.67	8.66667	7	1.7	4.4	235	1685	93.27	202.34	58.52	3412	3160	14.4	19.89	15	6.7	92.1	Normal	137	Normal	4.5	4	Unknown	Unknown	22.1412
62893	98	2	46238.2	21	Female	Others	High_school_graduate_or_below	No_married	1.21	Never_smoking	No	Unknown	Unknown	Never_drinking	>=450	No	Yes	No	No	No	No	No	34.9	132.848	244.57	244.565	7.3	2.5	4.2	199	3602	100.42	523.55	129.4	4376	3754	11	27.6	14.2	4.8	45.9	Normal	139	Hypokalemia	4	3	Unknown	Unknown	11.1516
62924	100	1	17584.9	79	Female	Black	High_school_graduate_or_below	No_married	0.91	Former_smoking	Yes	Unknown	Yes	Never_drinking	Unknown	Yes	Yes	Yes	Yes	No	Yes	No	36.2	69.8601	69.77	69.7674	9.4	2.5	6.1	291	1260	26.03	187.14	48.85	1024	1504	0	3.76	12.5	8	27.3	Normal	137	Normal	4.2	8	Unknown	Unknown	8.26349
62929	95	2	9293.32	68	Male	Black	Some_college_or_above	Married	3.27594	Former_smoking	Yes	Unknown	Yes	Never_drinking	>=450	Yes	Yes	Yes	No	No	No	Yes	28.1	80.9323	97.65	97.6522	5.7	2.3	2.7	276	2037	99.93	274.73	66.63	2975	3414	28.2	18.15	15	6.9	88.8	Normal	136	Normal	4.1	10	Unknown	Unknown	19.623
62982	97	1	54110.5	66	Female	White	High_school_graduate_or_below	No_married	1.16	Former_smoking	Yes	Low_drinking	Yes	Light_drinking	<450	Yes	Yes	No	Yes	Yes	No	Yes	33.6	64.7458	31.03	31.0256	4.8	1.4	2.6	350	1272	50.19	161.66	42.34	2767	2055	24.5	63.26	10.9	5.3	65	Normal	135	Hyperkalemia	5.5	7	Unknown	Unknown	15.783
63007	95	1	49762.1	80	Male	White	High_school_graduate_or_below	Married	2.38	Never_smoking	No	Never_drinking	No	Never_drinking	<450	Yes	Yes	Yes	No	No	No	Yes	20.7	57.3263	8.67	8.66667	6.6	1.3	4.5	222	2286	68.37	346.32	74.05	2682	3827	11.8	23.14	9.1	3.7	79.4	Hyponatremia	131	Normal	4.7	3	Unknown	Unknown	11.9633
63013	102	1	11750.8	65	Male	Others	Some_college_or_above	Married	5	Never_smoking	No	Low_drinking	Yes	Never_drinking	>=450	Yes	No	Yes	Yes	No	No	No	22.2	12.3001	10465.1	10465.1	4.9	0.9	3	281	1994	59.17	234.19	94.08	3262	1702	1.2	12.92	11.3	4.8	35.7	Normal	136	Hyperkalemia	5	2	Unknown	Unknown	11.8696
63024	95	2	13134.1	78	Female	Black	Some_college_or_above	No_married	1.9239	Former_smoking	Yes	Low_drinking	Yes	Never_drinking	<450	Yes	Yes	Yes	No	No	Yes	No	34.2	53.2569	4.82	4.81651	10.9	1.6	8.4	212	1184	39.99	195.57	28.72	1746	1355	19	3.24	11.2	7.6	46.3	Normal	142	Hypokalemia	4	7	Unknown	Unknown	13.5101
63036	93	1	13811.5	74	Female	Others	High_school_graduate_or_below	No_married	0.55	Never_smoking	No	Never_drinking	No	Never_drinking	<450	Yes	Yes	Yes	Yes	No	Yes	Yes	35.3	49.1317	1777.05	1777.05	9.1	2.6	5.5	296	587	35.18	75.69	16.75	1425	1020	11.8	4.45	14	7.2	65.1	Normal	140	Normal	4.3	6	Unknown	Unknown	23.9727
63064	95	2	7233.37	61	Male	Black	High_school_graduate_or_below	No_married	1.07	Continuous_smoking	Yes	Median_drinking	Yes	Never_drinking	<450	Yes	Yes	Yes	No	No	No	Yes	18.7	113.515	37.26	37.2581	5	1.4	3	187	3230	107.23	369.87	149.13	4199	3451	6.6	14.31	13.7	7.1	30.6	Normal	141	Hypokalemia	3.1	6	Unknown	Unknown	13.2793
63076	99	2	23066.5	53	Male	Black	High_school_graduate_or_below	Married	0.4	Continuous_smoking	Yes	High_drinking	Yes	Never_drinking	>=450	Yes	Yes	No	No	No	No	Yes	30.2	107.691	34.42	34.4186	5.1	2.8	1.7	162	2769	111.06	340.7	114.96	3904	3721	6.7	14.48	14.7	5.8	89	Normal	140	Hypokalemia	3.9	8	Unknown	Unknown	16.0433
63081	90	3	19868.5	62	Male	Others	High_school_graduate_or_below	Married	2.51	Continuous_smoking	Yes	High_drinking	Yes	Never_drinking	<450	No	No	No	No	No	No	No	25.3	89.1765	31.62	31.6239	6.8	2.8	3.3	205	972	31.99	191.88	8.4	1984	1136	0.2	8.53	16	4.5	46.8	Normal	140	Hypokalemia	3.7	6	Unknown	Unknown	13.1646
63083	98	1	70345.2	71	Female	White	Some_college_or_above	No_married	3.58	Never_smoking	No	Median_drinking	Yes	Never_drinking	>=450	Yes	Yes	Yes	No	No	No	No	34.3	96.253	40.59	40.5941	6.4	1.2	4.7	255	939	42.92	49.78	64.93	2019	1201	51.1	4.03	12.5	6.8	79.5	Normal	141	Hypokalemia	3.7	6	Unknown	Unknown	18.2833
63124	102	1	15833	54	Female	Others	Some_college_or_above	Married	2.39	Never_smoking	No	Never_drinking	No	Never_drinking	Unknown	Yes	Yes	Yes	Yes	Yes	No	No	23.1	90.8468	49.32	49.3151	7.9	2.8	4.2	358	1254	56.97	143.08	50.21	3006	1674	24.7	12.77	13	5.2	119	Normal	141	Normal	4.1	5	Unknown	Unknown	18.1722
63187	98	2	29962.6	80	Male	White	High_school_graduate_or_below	Married	1.7	Never_smoking	No	Low_drinking	Yes	Never_drinking	<450	Yes	Yes	Yes	Yes	No	No	No	24.4	54.2006	6.67	6.66667	4.4	0.8	2.8	174	759	28.5	98.73	30.71	1935	1865	13	12.84	11.8	4.7	73.4	Normal	138	Normal	4.4	5	Unknown	Unknown	15.0198
63188	100	1	13353.1	60	Female	Black	Some_college_or_above	No_married	1.17	Never_smoking	No	High_drinking	Yes	Never_drinking	Unknown	Yes	Yes	Yes	Yes	No	Yes	No	54.2	84.921	169.26	169.261	7.7	1.7	4.9	193	1379	151.46	80.5	51.09	2751	2048	1.2	8.62	12.5	8	40.4	Normal	142	Hyperkalemia	5.2	2	Unknown	Unknown	43.9333
63198	93	1	7340.35	80	Male	Black	Some_college_or_above	No_married	1.56	Never_smoking	No	Low_drinking	Yes	Never_drinking	<450	No	Yes	No	Yes	Yes	No	No	26.6	84.4597	87.82	87.8212	6.4	1.3	4.1	201	2950	168.28	417.06	70.91	6040	4692	5.9	28.22	9.4	4.8	78.1	Normal	140	Normal	4.3	5	Unknown	Unknown	22.8176
63200	90	1	163822	59	Female	White	Some_college_or_above	Married	5	Former_smoking	Yes	High_drinking	Yes	Excessive_drinking	>=450	Yes	Yes	Yes	No	Yes	Yes	No	26.9	71.5106	557.69	557.692	5	1.3	3.2	219	1166	41.61	108.09	28.35	2059	1626	51.8	15.43	10	6.6	120	Normal	140	Normal	4.7	3	Unknown	Unknown	14.2744
63203	101	1	40990.3	80	Female	White	High_school_graduate_or_below	No_married	0.9	Never_smoking	No	Never_drinking	No	Never_drinking	Unknown	Yes	Yes	Yes	Yes	No	No	Yes	27.8	34.6911	47.53	47.5301	6.7	3.3	2.6	177	1852	67.04	242.06	72.9	2255	2932	7.4	19.03	12.4	6.7	79.1	Normal	135	Normal	4.8	7	Unknown	Unknown	14.4795
63225	96	1	11862.3	63	Female	Black	Some_college_or_above	No_married	1.6003	Never_smoking	No	Never_drinking	No	Never_drinking	<450	Yes	Yes	No	Yes	No	No	No	32.6	82.2771	869.33	869.333	8	2.7	3.8	194	626	25.23	97.94	15.19	630	1136	9.3	2.64	12.2	6	44.2	Normal	142	Hypokalemia	3.8	6	Unknown	Unknown	16.1214
63236	98	2	14896.2	80	Male	Others	High_school_graduate_or_below	No_married	1.1	Never_smoking	No	Unknown	Yes	Never_drinking	<450	Yes	Yes	Yes	Yes	No	No	Yes	29.4	63.6	355.56	355.556	5.8	1.4	3.5	155	1798	75.03	205.32	77.3	4244	2977	3.5	16.86	15.9	6	42.5	Normal	136	Normal	4.2	6	Unknown	Unknown	16.6919
63261	102	1	20198.5	41	Female	Black	Some_college_or_above	Married	5	Never_smoking	No	Never_drinking	No	Never_drinking	>=450	No	Yes	No	Yes	No	No	No	25.9	112.534	321.43	321.429	3.9	1.5	2.1	270	2934	76.77	375.69	125.71	5052	1579	42.1	13.22	11.6	3.9	92.3	Normal	138	Hypokalemia	3.8	4	Unknown	Unknown	10.4663
63265	97	1	27922.8	28	Female	Black	Some_college_or_above	No_married	0	Never_smoking	No	Never_drinking	No	Light_drinking	>=450	No	No	No	No	No	No	No	23.4	161.995	36.21	36.2069	4.9	1.8	2.7	286	2189	121.02	191.37	98.68	3864	2672	8.2	15.66	12.6	4.7	84.2	Normal	135	Hypokalemia	3.7	2	Unknown	Unknown	22.1142
63269	101	1	29977	80	Female	White	High_school_graduate_or_below	No_married	1.97662	Never_smoking	No	Never_drinking	No	Never_drinking	>=450	Yes	Yes	Yes	No	Yes	Yes	No	32	58.6815	6.39	6.38889	6.1	1.6	3.8	153	952	22.71	115.81	47.43	1262	1322	25.3	9.68	13.4	4.2	125	Normal	138	Hypokalemia	4	5	Unknown	Unknown	9.54202
63273	100	1	11942.3	66	Male	Black	High_school_graduate_or_below	Married	5	Former_smoking	Yes	Never_drinking	No	Never_drinking	>=450	Yes	Yes	No	No	No	No	Yes	32.8	55.0906	39.5	39.4958	6.2	2.1	3.3	197	3589	173.7	464.67	120.44	4417	4432	34.5	23.94	14.7	5.8	149	Normal	141	Hypokalemia	3	5	Unknown	Unknown	19.3592
63285	95	2	49508.5	80	Female	White	High_school_graduate_or_below	No_married	1.16	Former_smoking	Yes	Never_drinking	No	Never_drinking	Unknown	Yes	Yes	Yes	No	No	No	No	26.2	67.9909	34.2	34.2	5.5	1	3.8	157	779	41.48	91.6	27.36	2047	1044	1.4	8.39	12.6	6.7	145	Normal	140	Normal	4.4	4	Unknown	Unknown	21.2991
63287	101	2	20374.3	78	Female	Black	High_school_graduate_or_below	No_married	1.18052	Never_smoking	No	Never_drinking	No	Never_drinking	<450	Yes	Yes	Yes	Yes	No	No	No	25.9	40.7759	535.85	535.849	5.9	1.4	3.9	222	1915	114.74	241.23	54.38	3590	3635	7	14.77	10.2	7.8	34.8	Normal	138	Normal	4.4	5	Unknown	Unknown	23.9666
63310	101	2	25539.4	53	Female	Black	High_school_graduate_or_below	No_married	0.74	Continuous_smoking	Yes	Low_drinking	Yes	Never_drinking	>=450	Yes	Yes	Yes	No	No	Yes	No	32.1	80.6348	706.56	706.557	7.2	2.7	4	196	3428	152.85	349.78	157.47	5692	2652	5.4	18.05	12.2	6.1	42.4	Normal	139	Hypokalemia	3.5	4	Unknown	Unknown	17.8355
63312	91	3	76821.7	74	Male	White	High_school_graduate_or_below	Married	2.92	Continuous_smoking	Yes	Low_drinking	Yes	Never_drinking	Unknown	No	No	No	No	No	No	No	23.5	81.9674	45.83	45.8333	11	2	8.2	212	593	26.31	67.72	25.61	927	2210	2.4	2.62	13.9	4.5	72.2	Hyponatremia	134	Hypokalemia	3.9	7	Unknown	Unknown	17.747
63330	95	1	174976	51	Male	White	Some_college_or_above	Married	4.50394	Continuous_smoking	Yes	Unknown	Unknown	Excessive_drinking	Unknown	Yes	Yes	No	No	No	No	No	20.2	98.9977	52.09	52.0913	5.6	1.6	3	216	2320	64.23	224.64	78.32	3179	2318	1.5	12.05	16	6.2	90.3	Normal	140	Normal	4.4	1	Unknown	Unknown	11.0741
63352	94	1	127169	64	Male	White	High_school_graduate_or_below	Married	5	Continuous_smoking	Yes	High_drinking	Yes	Never_drinking	<450	Yes	Yes	No	Yes	No	No	No	22.9	91.6402	46.53	46.5306	4.9	1.5	2.9	165	2564	113.79	215.22	144.94	3753	3066	6.2	13.09	15.9	5	35.7	Normal	135	Normal	4.1	6	Unknown	Unknown	17.752
63360	93	2	39677.5	80	Female	White	High_school_graduate_or_below	No_married	2.17	Never_smoking	No	Never_drinking	No	Never_drinking	Unknown	Yes	No	Yes	No	Yes	No	Yes	15.7	48.6433	13.54	13.5398	15.3	2.6	10.8	330	1180	48.98	144.09	47.01	2038	1595	2.8	5.65	12.2	6.9	210	Normal	141	Hypokalemia	4	6	Unknown	Unknown	16.6034
63377	96	1	38147.6	39	Female	Black	Some_college_or_above	No_married	5	Never_smoking	No	Low_drinking	Yes	Never_drinking	<450	Yes	Yes	Yes	Yes	No	Yes	Yes	37.5	26.5925	2238.1	2238.1	6.6	3	2.7	315	1106	63.76	75.62	61.61	2543	763	0.3	3.3	9.9	7.1	53.4	Normal	136	Hyperkalemia	5.6	5	Unknown	Unknown	23.0597
63400	90	2	14924.3	21	Female	Black	Some_college_or_above	No_married	1.46	Never_smoking	No	Never_drinking	No	Never_drinking	<450	No	No	No	No	No	No	No	28.6	120.633	44.29	44.2857	4.8	1.5	2.5	275	704	31.11	102.02	18.78	1353	1025	19.9	33	12.6	6.4	45.9	Normal	141	Hypokalemia	3.9	7	Unknown	Unknown	17.6761
63404	95	2	21335.7	48	Female	White	High_school_graduate_or_below	Married	0.46	Continuous_smoking	Yes	High_drinking	Yes	Excessive_drinking	<450	Yes	Yes	Yes	No	No	No	No	28.4	91.318	120.19	120.188	8.6	1.7	6.3	229	1185	35.31	80.51	25.31	2104	1737	0.7	8.96	16	5.9	92.7	Normal	140	Hypokalemia	4	2	Unknown	Unknown	11.919
63439	93	2	25582.7	51	Male	Others	High_school_graduate_or_below	Married	3.4	Never_smoking	No	Low_drinking	Yes	Never_drinking	Unknown	Yes	Yes	Yes	No	No	Yes	No	32.3	78.6866	589.61	589.61	8.5	1.5	6	195	2002	100.89	259.97	62.95	6288	1900	3.6	31.94	16.4	6.5	63.3	Normal	140	Normal	4.1	6	Unknown	Unknown	20.1578
63448	95	1	49762.1	80	Male	White	High_school_graduate_or_below	Married	1.43	Former_smoking	Yes	Low_drinking	Yes	Never_drinking	Unknown	Yes	Yes	No	No	No	Yes	Yes	24.5493	80.382	124.06	124.06	3.7	0.7	2.3	127	1336	24.81	202.85	52.5	1496	983	1.5	25.92	9.3	7.7	81.1	Normal	141	Hypokalemia	4	8	Unknown	Unknown	7.42814
63451	100	2	17176.3	28	Male	Black	High_school_graduate_or_below	No_married	1.21294	Never_smoking	No	High_drinking	Yes	Excessive_drinking	Unknown	Yes	No	Yes	No	No	No	No	28.4	102.479	141.62	141.618	7.1	2.3	3.7	212	2134	62.2	200.45	54.28	3284	2004	1.3	9.91	16.3	7.4	26.3	Normal	141	Normal	4.1	3	Unknown	Unknown	11.6589
63453	98	2	49120.5	48	Male	Others	High_school_graduate_or_below	Married	2.147	Former_smoking	Yes	Median_drinking	Yes	Never_drinking	<450	Yes	Yes	Yes	No	No	No	No	38.5	110.945	2403.85	2403.85	9.1	1.2	7	169	1733	58.87	287.77	41.58	1752	2875	6.6	8.87	17.8	6.6	38.4	Normal	140	Normal	4.5	3	Unknown	Unknown	13.588
63456	98	1	17569.3	80	Male	Others	Some_college_or_above	No_married	5	Continuous_smoking	Yes	Never_drinking	No	Never_drinking	Unknown	No	No	No	No	No	No	No	19.6	48.5182	30.53	30.5263	9	2	5.6	251	2898	54.85	446.09	103.62	1956	2038	2	15.43	11.8	5.5	135	Normal	137	Normal	4.4	6	Unknown	Unknown	7.57074
63459	93	1	23584	80	Female	Others	High_school_graduate_or_below	No_married	0.43	Never_smoking	No	Never_drinking	No	Never_drinking	<450	Yes	Yes	No	No	No	No	No	22.2	60.4582	35	35	4.9	1.6	2.4	208	878	42.99	130.26	23.66	2256	1769	1.7	8.83	11.2	2.8	36.3	Normal	138	Normal	4.2	8	Unknown	Unknown	19.5854
63473	101	1	33738.8	80	Male	White	High_school_graduate_or_below	Married	2.31	Former_smoking	Yes	Unknown	Unknown	Never_drinking	Unknown	Yes	Yes	Yes	Yes	Yes	No	Yes	20.8	53.3683	53.2	53.1959	4.3	1	2.4	110	2582	68.85	314.99	117.74	3001	3184	11.1	100.43	13.5	6.8	85.3	Normal	144	Normal	4.2	5	Unknown	Unknown	10.6662
63474	91	2	80588.3	74	Male	White	Some_college_or_above	Married	1.89	Never_smoking	No	Never_drinking	No	Never_drinking	Unknown	Yes	Yes	Yes	Yes	No	No	Yes	31.8	59.3059	1.87	1.87097	4.6	1.1	2.8	210	2441	74.57	275.54	119.1	4904	3484	30.6	17.43	15.4	4.5	78.7	Normal	138	Hypokalemia	3.9	8	Unknown	Unknown	12.2196
63502	98	1	11672.4	73	Male	White	High_school_graduate_or_below	Married	1.59	Former_smoking	Yes	Never_drinking	No	Never_drinking	Unknown	Yes	Yes	Yes	Yes	No	Yes	No	33.5	62.7989	47.04	47.0391	7.6	1.3	5.3	244	2811	95.64	295.97	144.22	3072	4578	16.9	11.41	13.3	4.3	68.8	Normal	140	Normal	4.4	5	Unknown	Unknown	13.6094
63512	91	3	12461.1	64	Male	Others	High_school_graduate_or_below	Married	0.81	Former_smoking	Yes	Median_drinking	Yes	Never_drinking	Unknown	Yes	Yes	No	Yes	No	No	No	32	95.8996	32.86	32.8571	7.1	2.3	4	198	2840	142.43	326.17	111.99	5327	5612	21.5	18.19	13.3	4.5	32.1	Normal	137	Normal	4.2	7	Unknown	Unknown	20.0606
63530	94	1	31921	80	Female	White	High_school_graduate_or_below	Married	0.39	Never_smoking	No	Low_drinking	Yes	Never_drinking	Unknown	Yes	Yes	No	No	Yes	Yes	Yes	31	51.5902	44.44	44.4444	5.9	1.4	4	228	813	22.17	140.16	18.02	1808	1650	2	8.27	11.7	6.8	94.4	Normal	139	Hypokalemia	3.9	4	Unknown	Unknown	10.9077
63532	102	1	23704.4	54	Male	Black	High_school_graduate_or_below	No_married	1.3634	Continuous_smoking	Yes	Unknown	Yes	Never_drinking	<450	Yes	Yes	No	Yes	No	No	Yes	33.9	115.047	58	58	8.2	1.9	5.2	270	3227	130.84	309.61	166.36	4331	4258	18.7	14.41	13.7	3.9	61.1	Normal	140	Normal	4.1	5	Unknown	Unknown	16.2182
63541	90	3	15354.2	70	Male	Others	High_school_graduate_or_below	Married	1.98526	Never_smoking	No	Low_drinking	Yes	Never_drinking	>=450	Yes	Yes	Yes	No	No	No	No	25.8	83.3706	45.08	45.082	4.9	2.3	1.8	166	1411	44.22	246.89	31.93	2031	2129	1	19.82	14.7	5.1	72.5	Normal	141	Hypokalemia	3.9	8	Unknown	Unknown	12.5358
63546	98	2	35047.8	80	Female	White	High_school_graduate_or_below	No_married	1.1	Never_smoking	No	Never_drinking	No	Never_drinking	>=450	Yes	Yes	Yes	Yes	No	Yes	No	33.3	21.7075	18.02	18.022	5.1	1.1	3.6	177	865	46.98	135.58	16.58	1958	1983	2.6	18.67	12.1	7.7	44.4	Normal	140	Hyperkalemia	5.1	8	Unknown	Unknown	21.7249
63569	90	2	26907.8	49	Female	Others	High_school_graduate_or_below	No_married	1.10504	Former_smoking	Yes	Unknown	Unknown	Excessive_drinking	<450	Yes	Yes	No	No	No	No	No	30.7	115.242	814.58	814.583	8.5	1.9	6.1	282	2197	69.01	232.37	40.48	3654	1937	0.3	12.11	13.3	5.8	74.3	Normal	138	Normal	4.2	3	Unknown	Unknown	12.5644
63578	99	2	17268.5	41	Female	Black	High_school_graduate_or_below	No_married	1.11	Continuous_smoking	Yes	Low_drinking	Yes	Never_drinking	<450	Yes	No	Yes	No	No	No	No	40.8	12.1109	442.33	442.333	5.6	1.3	3.3	115	2388	195.5	228.17	74.65	5037	2413	1.4	9.55	9.9	5	40.6	Normal	137	Normal	4.1	7	Unknown	Unknown	32.7471
63579	94	1	122284	63	Male	White	High_school_graduate_or_below	No_married	2.41	Never_smoking	No	Never_drinking	No	Never_drinking	Unknown	Yes	Yes	No	Yes	No	No	No	24.3	10.2775	195.65	195.652	4	1	2.6	142	971	54.48	95.7	42.4	2183	1308	2.6	8.89	9.7	4.7	56.6	Normal	137	Hyperkalemia	5.4	6	Unknown	Unknown	22.4428
63584	96	2	33906.2	30	Female	Black	High_school_graduate_or_below	No_married	0.38	Never_smoking	No	Never_drinking	No	Never_drinking	>=450	No	No	No	No	No	No	No	29.8	136.612	56.79	56.7881	4.9	1.6	2.6	295	599	15.9	99.32	16.23	1346	745	0.3	3.75	10.6	4.1	55.8	Normal	139	Hypokalemia	3.8	5	Unknown	Unknown	10.6177
63588	103	1	46206.2	80	Female	White	Some_college_or_above	Married	1.98	Never_smoking	No	Unknown	Yes	Never_drinking	Unknown	Yes	Yes	Yes	No	No	Yes	No	19.5	62.3442	42	42	8.2	0.9	7.1	317	1506	43.75	216.57	55.97	1657	1422	23.3	18.14	11.9	3.6	131	Hyponatremia	128	Normal	4.5	5	Unknown	Unknown	11.6202
63589	92	2	13921	80	Male	Others	High_school_graduate_or_below	Married	2.0569	Never_smoking	No	Never_drinking	No	Never_drinking	>=450	Yes	Yes	Yes	Yes	No	Yes	No	24.8	50.644	36.27	36.2745	7.4	1.4	5.3	230	3847	240.34	384.3	147.81	9281	4327	9.4	24.26	12.1	7.5	98.4	Normal	138	Hyperkalemia	5	8	Unknown	Unknown	24.9899
63609	103	2	24066.1	66	Male	Others	High_school_graduate_or_below	Married	1.2	Former_smoking	Yes	Low_drinking	Yes	Never_drinking	Unknown	No	Yes	No	No	No	No	No	26.7	59.8018	2.87	2.87234	8.6	1.4	6.1	189	1606	40.15	286.78	31.73	2862	766	27.4	13.89	13.8	6.4	102	Hypernatremia	145	Normal	4.7	5	Unknown	Unknown	10
63611	95	2	22567.4	80	Male	White	High_school_graduate_or_below	Married	1.57	Never_smoking	No	Never_drinking	No	Never_drinking	Unknown	Yes	Yes	Yes	No	Yes	Yes	No	31.5	36.0864	26	26	6.1	1.3	3.9	193	1021	84.65	120.48	23	2165	1981	6.6	18.21	10.6	6.7	49.7	Normal	138	Normal	4.3	2	Unknown	Unknown	33.1636
63625	92	3	54078.4	23	Female	Others	Some_college_or_above	No_married	0.4	Never_smoking	No	Never_drinking	No	Never_drinking	Unknown	No	No	No	No	No	No	No	22.5	143.046	134.36	134.361	5.3	1.6	3.2	273	2612	107.9	358.17	82.75	6404	3263	7	42.05	12.7	3.9	59.1	Normal	140	Hypokalemia	3.9	4	Unknown	Unknown	16.5237
63627	98	2	62747.1	80	Female	White	Some_college_or_above	Married	3.4	Never_smoking	No	Never_drinking	No	Never_drinking	Unknown	Yes	Yes	No	No	No	Yes	Yes	28.7	52.4978	116.6	116.604	7.6	2.3	4.4	249	1234	54.14	186.49	33.49	2120	3061	22.8	7.8	12.2	7.7	61.3	Hyponatremia	133	Hypokalemia	3.5	6	Unknown	Unknown	17.5494
63632	95	1	73297.3	80	Female	White	High_school_graduate_or_below	Married	2.72	Never_smoking	No	Never_drinking	No	Never_drinking	Unknown	Yes	Yes	Yes	No	Yes	Yes	No	24.3	66.4868	920.35	920.354	4.5	1.2	2.8	176	1065	49.7	132.65	37.6	1623	1557	3.7	6.39	14.3	6.5	29.4	Normal	140	Hypokalemia	3.8	5	Unknown	Unknown	18.6667
63633	99	2	13189.9	48	Male	Black	Some_college_or_above	Married	4.9	Never_smoking	No	Median_drinking	Yes	Excessive_drinking	>=450	Yes	Yes	No	Yes	No	Yes	Yes	30.6	85.2939	250	250	6.2	1.6	3.9	127	2553	70.61	296.41	90.3	3946	3616	4.1	11.89	13.3	4.8	62.8	Normal	135	Normal	4.3	9	Unknown	Unknown	11.0631
63635	93	2	58472.4	79	Male	White	Some_college_or_above	Married	2.31	Never_smoking	No	Never_drinking	No	Never_drinking	Unknown	Yes	Yes	Yes	Yes	No	Yes	Yes	32.0822	54.5827	109.43	109.434	12.9	2.2	9.5	311	1524	45.92	228.39	51.43	1887	1880	12.8	8.39	14.3	7.4	82.7	Normal	141	Hypokalemia	3.7	5	Unknown	Unknown	12.0525
63638	92	1	127469	47	Female	White	Some_college_or_above	Married	3.4	Former_smoking	Yes	Unknown	Yes	Never_drinking	>=450	No	Yes	No	No	No	No	No	35	115.07	33.88	33.8776	5.9	1.7	3.5	226	801	47.95	120.59	15.35	1558	2122	130.1	68.97	12.5	3.4	85.8	Normal	139	Hypokalemia	3.8	5	Unknown	Unknown	23.9451
63652	96	1	19983.3	28	Male	Black	High_school_graduate_or_below	No_married	1.0843	Never_smoking	No	High_drinking	Yes	Light_drinking	Unknown	No	Yes	No	No	No	No	No	18.3	114.55	586.63	586.634	4.3	0.7	3.2	202	1792	47.09	267.26	52.59	3720	1777	4.9	19.7	12.4	5.8	50.2	Normal	138	Hypokalemia	3.4	3	Unknown	Unknown	10.5112
63659	95	1	39501.6	80	Male	White	High_school_graduate_or_below	No_married	5	Former_smoking	Yes	High_drinking	Yes	Excessive_drinking	>=450	Yes	Yes	Yes	No	No	Yes	No	29.7	43.6248	5.61	5.61404	6.5	0.9	4.7	134	2343	99.11	217.67	80.83	3643	3617	26.4	15.6	11.1	7.2	113	Normal	142	Normal	4.1	2	Unknown	Unknown	16.9202
63665	93	2	27795.7	56	Male	Others	High_school_graduate_or_below	No_married	2.91	Never_smoking	No	Low_drinking	Yes	Never_drinking	<450	Yes	Yes	No	Yes	No	No	No	29.6	89.0298	381.25	381.25	6.3	2.6	2.8	261	1628	117.81	194.4	44.89	2717	5506	0.4	13.8	17.8	7.1	90.7	Normal	141	Hypokalemia	4	5	Unknown	Unknown	28.9459
63700	96	1	21123.7	40	Male	Black	High_school_graduate_or_below	No_married	2.19	Never_smoking	No	Low_drinking	Yes	Never_drinking	>=450	Yes	No	No	Yes	No	Yes	Yes	31.9	90.9917	81.2	81.1966	8	1.8	5.6	225	1089	66.73	88.25	52.31	2862	1714	0.6	5.48	15.6	5.3	58.5	Normal	143	Hypokalemia	3	3	Unknown	Unknown	24.5106
63708	102	2	13808.3	63	Male	Others	Some_college_or_above	Married	1.72	Former_smoking	Yes	Median_drinking	Yes	Never_drinking	Unknown	Yes	Yes	Yes	Yes	No	No	Yes	30.9	91.4183	93.53	93.5333	6.8	1.3	4.9	272	1246	49.01	164.91	45.54	2153	2141	1.5	11.75	12.2	3.3	45.7	Normal	137	Hypokalemia	3	10	Unknown	Unknown	15.7335
63723	92	3	15256.3	62	Female	Others	High_school_graduate_or_below	Married	1.56	Never_smoking	No	Never_drinking	No	Never_drinking	>=450	Yes	Yes	Yes	Yes	No	No	No	32.1	67.2498	30.91	30.9091	5.6	1.6	3.3	189	879	35.44	112.81	32.55	1596	919	0.3	5.91	12.7	8.4	57.1	Normal	136	Hypokalemia	4	4	Unknown	Unknown	16.1274
63732	90	2	5649.75	60	Male	Others	High_school_graduate_or_below	Married	0.89	Continuous_smoking	Yes	High_drinking	Yes	Never_drinking	>=450	Yes	Yes	No	Yes	No	No	Yes	25.9	81.328	425	425	6.1	1.6	3.9	170	1688	68.42	202.05	68.3	2955	2056	5.7	11.45	14.3	5.2	60.3	Normal	139	Normal	4.3	5	Unknown	Unknown	16.2133
63734	95	1	32896	43	Male	Others	Some_college_or_above	No_married	0.6	Never_smoking	No	High_drinking	Yes	Never_drinking	>=450	Yes	Yes	Yes	Yes	No	No	Yes	31.1	108.854	46.93	46.9333	5.3	1.6	3.1	220	1319	46.09	147.66	61.22	2480	1587	6	7.65	14.7	4.7	64.4	Normal	140	Hypokalemia	3.9	3	Unknown	Unknown	13.9773
63765	98	2	27719.9	80	Male	White	High_school_graduate_or_below	No_married	4.64	Former_smoking	Yes	Unknown	Yes	Never_drinking	Unknown	Yes	Yes	Yes	No	Yes	Yes	No	23.8	35.7113	36.82	36.8182	42.5	34.8	3.8	144	3373	126.35	521.41	90.71	4962	5269	31	57.61	9.9	9.4	67.4	Normal	137	Normal	4.5	4	Unknown	Unknown	14.9837
63766	99	1	164787	54	Female	White	Some_college_or_above	Married	5	Former_smoking	Yes	Median_drinking	Yes	Excessive_drinking	Unknown	Yes	Yes	No	No	No	No	No	27.4	69.0857	94.62	94.6237	6.9	1.3	5.2	308	2181	87.07	144.04	112.96	3046	2828	25.1	8.67	13.5	3.5	83.5	Normal	140	Hypokalemia	3.6	2	Unknown	Unknown	15.9688
63768	90	2	9380.87	64	Male	Others	High_school_graduate_or_below	Married	1.49182	Former_smoking	Yes	Low_drinking	Yes	Never_drinking	>=450	No	Yes	No	No	No	No	No	25	82.3977	63.22	63.2184	8	1.8	5.1	197	1982	77.35	229.02	87.9	3158	3234	4.6	12.64	14.3	5.4	103	Normal	141	Hypokalemia	3.9	5	Unknown	Unknown	15.6105
63773	91	2	30991.2	56	Male	Others	Some_college_or_above	No_married	5	Never_smoking	No	Median_drinking	Yes	Never_drinking	<450	Yes	Yes	No	No	No	No	No	33.6	68.4166	31.91	31.9094	7.7	2.2	4.4	201	2925	121.12	319.24	132.12	4395	3701	8.6	12.09	17.1	6.2	49.5	Normal	141	Hypokalemia	3.6	1	Unknown	Unknown	16.5634
63799	91	3	12038.9	69	Male	Others	High_school_graduate_or_below	Married	1.12	Never_smoking	No	Median_drinking	Yes	Light_drinking	Unknown	Yes	Yes	No	No	No	No	No	27.2	71.9846	1817.31	1817.31	6.6	2.7	3.2	171	1501	95.48	182.11	26.88	3702	1674	0.7	11.23	16.7	6.7	55.8	Normal	138	Hypokalemia	3.6	6	Unknown	Unknown	25.4444
63801	99	1	10440.7	64	Female	Black	Some_college_or_above	No_married	2.3	Continuous_smoking	Yes	Median_drinking	Yes	Excessive_drinking	Unknown	Yes	Yes	Yes	Yes	No	No	No	22.9	87.1891	56.6	56.5979	4.3	2.1	1.8	203	910	51.58	56.88	35.96	1634	1284	25.7	3.46	15.4	8.1	111	Normal	140	Normal	4.1	5	Unknown	Unknown	22.6725
63807	95	2	11318.9	61	Female	Black	High_school_graduate_or_below	No_married	0.67	Continuous_smoking	Yes	Median_drinking	Yes	Never_drinking	<450	Yes	No	No	No	No	Yes	Yes	26.5	68.3305	39.53	39.5349	7.6	2.7	4.3	311	2850	111.27	248.76	160.24	5850	3414	54.4	28.71	14.3	5.3	89.6	Normal	142	Hypokalemia	3.2	1	Unknown	Unknown	15.6168
63827	98	2	30535.3	52	Female	White	High_school_graduate_or_below	Married	1.19	Never_smoking	No	Low_drinking	Yes	Never_drinking	>=450	Yes	Yes	No	Yes	No	No	No	39.9	95.7343	33.53	33.5294	8.3	2.5	4.8	294	1112	45.45	184.93	25.7	1968	2081	25.8	26.23	13.8	6.6	42.6	Normal	143	Normal	4.3	7	Unknown	Unknown	16.3489
63845	94	1	29247.2	43	Male	White	Some_college_or_above	No_married	1.21	Unknown	Unknown	High_drinking	Yes	Excessive_drinking	>=450	Yes	Yes	No	Yes	No	No	No	31.9	105.208	36.36	36.3636	5.8	2.1	3	275	1911	46.72	208.43	31.98	2879	2121	1.8	8.1	15.1	7.7	28	Normal	137	Normal	4.3	4	Unknown	Unknown	9.77917
63853	92	2	77536.9	36	Female	White	Some_college_or_above	Married	5	Never_smoking	No	Median_drinking	Yes	Light_drinking	<450	No	Yes	Yes	No	No	No	No	18.5	105.745	35.24	35.2381	6.2	1.9	3.6	235	2310	79.11	255.24	103.61	3274	3326	5	12.23	12.5	4.3	59.7	Normal	138	Hypokalemia	3.6	10	Unknown	Unknown	13.6987
63856	98	1	22808.1	20	Female	Black	Some_college_or_above	No_married	0.13	Never_smoking	No	Median_drinking	Yes	Never_drinking	>=450	No	Yes	No	No	No	No	No	18.7	157.336	52.86	52.8571	6.4	2.3	3.2	243	2550	100.76	332.5	93.08	3611	2701	6.6	14.84	14.1	3.4	48.8	Normal	138	Hypokalemia	4	3	Unknown	Unknown	15.8055
63862	97	1	49692.2	80	Male	White	High_school_graduate_or_below	No_married	2.10932	Former_smoking	Yes	Median_drinking	Yes	Light_drinking	Unknown	Yes	Yes	Yes	Yes	No	Yes	No	28.4	56.8582	17.33	17.3333	7.9	2	4.9	198	1585	54.7	215.27	46.72	2034	2809	6.4	20.28	13.9	6.8	83.4	Normal	138	Normal	4.4	6	Unknown	Unknown	13.8044
63868	95	1	130104	69	Male	White	Some_college_or_above	No_married	5	Never_smoking	No	Median_drinking	Yes	Light_drinking	>=450	Yes	Yes	No	No	No	No	No	25.8	54.316	10.19	10.1911	8.6	2	5.7	319	1081	49.87	119.43	28.78	1384	1185	3	18	14.8	7.6	126	Normal	139	Normal	4.5	4	Unknown	Unknown	18.4533
63877	101	2	29672.5	20	Female	Black	Some_college_or_above	No_married	0.32	Never_smoking	No	Median_drinking	Yes	Never_drinking	<450	No	No	No	No	No	No	No	17.7	160.411	51.35	51.3542	7.8	2.2	5	247	1771	58.23	189.25	87.78	3373	1102	0.7	8.45	12.7	3.8	24.1	Normal	140	Hypokalemia	3.7	3	Unknown	Unknown	13.1519
63879	99	1	39676.3	76	Male	White	Some_college_or_above	No_married	3.31	Former_smoking	Yes	Low_drinking	Yes	Never_drinking	<450	Yes	No	Yes	Yes	No	No	No	23.6	40.5137	338.54	338.542	9.9	0.8	7.9	90	2155	59.23	325.56	75.14	3191	1508	5.8	82.92	13.1	6.3	112	Normal	139	Hypokalemia	4	3	Unknown	Unknown	10.994
63890	90	2	10308.5	60	Female	Others	High_school_graduate_or_below	No_married	0.68	Former_smoking	Yes	Never_drinking	No	Never_drinking	>=450	Yes	Yes	Yes	No	No	Yes	No	38.7	96.8011	60.19	60.1887	6	2.2	2.9	194	1106	39.57	200.52	20.45	1381	2231	19.7	16.77	13.7	3.7	70.7	Normal	140	Hypokalemia	4	5	Unknown	Unknown	14.311
63891	96	1	18102.8	55	Female	Black	Some_college_or_above	No_married	4.13	Former_smoking	Yes	Unknown	Yes	Never_drinking	>=450	No	No	No	No	No	No	No	26.1	123.625	37.41	37.4101	5.9	2.2	3.2	365	1395	38.19	204.96	49.33	1406	1287	3.4	13.87	12.5	3.4	66.4	Normal	141	Hypokalemia	4	2	Unknown	Unknown	10.9505
63918	95	1	157854	49	Male	White	Some_college_or_above	Married	4.90706	Former_smoking	Yes	Unknown	Yes	Never_drinking	<450	No	Yes	No	No	No	No	No	29.4	57.8896	4.8	4.7973	8.1	2	5.2	252	1811	91.33	166.99	89.85	4255	3186	3.9	13.26	15	9.5	103	Normal	141	Hypokalemia	3.9	3	Unknown	Unknown	20.1723
63920	98	2	109562	29	Female	White	High_school_graduate_or_below	Married	4.42	Former_smoking	Yes	Unknown	Yes	Never_drinking	>=450	Yes	No	No	No	No	No	No	39.2	142.352	36.2	36.2	10.9	3.2	7	275	2179	77.01	274.36	87.13	3860	2879	17.5	46.33	13.7	3.9	58	Normal	137	Hypokalemia	3.8	1	Unknown	Unknown	14.1368
63924	96	2	18151.5	29	Female	Black	High_school_graduate_or_below	No_married	0.57	Continuous_smoking	Yes	High_drinking	Yes	Never_drinking	<450	No	Yes	No	No	No	No	No	41.9	109.051	32.12	32.1206	5.9	2.1	3.2	288	1727	55.26	222.39	71.5	3256	1112	1.2	9.63	10.9	4.8	23.8	Normal	139	Hypokalemia	3.7	5	Unknown	Unknown	12.7991
63982	101	1	42669.2	69	Female	White	Some_college_or_above	No_married	2.31	Continuous_smoking	Yes	Unknown	Yes	Never_drinking	Unknown	Yes	Yes	Yes	No	No	Yes	No	32.7	38.8479	4.32	4.32203	7	3.1	3.4	249	812	45.06	45.1	51.33	1613	2274	32.6	22.39	15.1	4.1	81.4	Normal	138	Normal	4.4	6	Unknown	Unknown	22.197
63986	101	1	17550.5	75	Male	Others	High_school_graduate_or_below	Married	0.93	Former_smoking	Yes	Unknown	Yes	Never_drinking	Unknown	Yes	Yes	Yes	Yes	No	No	No	30.6	81.3937	49.52	49.5238	6.1	1.7	3.7	162	1864	94.12	268.54	50.29	3467	3619	9.8	14.08	13.6	3.8	89.9	Normal	135	Normal	4.8	9	Unknown	Unknown	20.1974
63992	95	2	19993.7	44	Male	White	Some_college_or_above	No_married	0.4	Never_smoking	No	Never_drinking	No	Never_drinking	>=450	Yes	Yes	No	Yes	No	No	Yes	40	101.196	33.5	33.4975	4.9	1.7	2.7	206	2254	96.38	256.07	95.39	6019	2110	12.5	43.39	12.4	8.6	85	Normal	141	Normal	4.6	2	Unknown	Unknown	17.1038
63995	95	2	16987.3	56	Male	Black	High_school_graduate_or_below	No_married	0	Never_smoking	No	Unknown	Unknown	Never_drinking	<450	Yes	Yes	No	No	No	No	No	39.2	61.7956	145.73	145.732	6.9	2.4	3.7	280	2213	69.2	254.2	104.71	4037	1839	1.4	13.73	16.3	5.2	52.5	Normal	138	Hypokalemia	3.8	2	Unknown	Unknown	12.5079
64034	96	2	14578.2	62	Female	Others	High_school_graduate_or_below	Married	0.68	Never_smoking	No	Never_drinking	No	Never_drinking	Unknown	No	Yes	No	Yes	No	No	No	27.1	78.0374	806.58	806.579	5.7	2	3.2	248	1333	65.71	166.16	48.17	1749	2733	7.4	4.43	12.2	7.2	44.6	Normal	143	Hypokalemia	3.9	5	Unknown	Unknown	19.7179
64036	98	1	28658.2	69	Male	White	Some_college_or_above	No_married	1.93	Former_smoking	Yes	Unknown	Yes	Never_drinking	<450	Yes	Yes	Yes	Yes	No	Yes	Yes	30.3	60.9283	62.5	62.5	13.7	1.4	11.1	254	1559	55.67	202.6	60.07	1648	2836	4.93	13.35	16.2	7.8	55.5	Normal	139	Normal	4.3	2	Unknown	Unknown	14.2835
64046	91	2	38409.9	39	Female	Black	High_school_graduate_or_below	No_married	0.81	Continuous_smoking	Yes	Median_drinking	Yes	Never_drinking	>=450	Yes	Yes	No	No	No	Yes	No	31.8	130.026	689.47	689.474	5.4	1.2	3.4	158	1069	44.29	133.05	44.16	1539	2413	19	32.07	13.1	6.2	79.4	Normal	141	Hypokalemia	3.4	3	Unknown	Unknown	16.5725
64055	96	1	16414.6	59	Female	Black	High_school_graduate_or_below	No_married	1.02	Never_smoking	No	Low_drinking	Yes	Never_drinking	<450	Yes	Yes	No	Yes	No	No	No	39.1	114.576	44.24	44.2396	4.6	1.2	3.1	268	1588	60.38	226.67	49.6	3733	1276	1.8	11.32	15.8	7.5	41.2	Normal	139	Hypokalemia	3.9	3	Unknown	Unknown	15.2091
64063	99	1	32052.9	62	Female	White	Some_college_or_above	No_married	0.78	Former_smoking	Yes	Never_drinking	No	Never_drinking	Unknown	Yes	Yes	Yes	Yes	No	Yes	Yes	29.5	42.8938	62.94	62.9412	8.6	1.8	5.9	258	2691	87.24	344.4	110.2	3023	4455	17.8	12.05	13.1	7.8	78.6	Normal	135	Normal	4.1	2	Unknown	Unknown	12.9677
64083	95	1	30962	76	Female	White	High_school_graduate_or_below	No_married	2.16	Former_smoking	Yes	Never_drinking	No	Never_drinking	Unknown	Yes	Yes	No	Yes	Yes	Yes	Yes	35.5	59.1932	25.88	25.8824	6.5	2.7	3	298	1343	69.49	211.25	33.49	2206	3644	5.9	14.63	10.9	8.3	85.2	Normal	141	Hyperkalemia	5.2	6	Unknown	Unknown	20.6969
64084	91	3	40546	80	Male	White	High_school_graduate_or_below	No_married	2.64764	Former_smoking	Yes	Unknown	Yes	Never_drinking	Unknown	Yes	Yes	Yes	No	No	Yes	No	30.8	34.4572	30.6	30.597	7.6	1.7	5	155	2907	128.45	228.68	162.09	4651	2085	1262.8	18.01	14.1	2.7	165	Normal	138	Hypokalemia	3.7	1	Unknown	Unknown	17.6746
64113	95	1	38808.4	80	Female	White	Some_college_or_above	No_married	0.96	Never_smoking	No	Never_drinking	No	Never_drinking	Unknown	Yes	Yes	Yes	Yes	No	No	No	30.6	86.5186	33.16	33.1579	5.6	1.7	3.3	192	1309	52.91	177.72	44.71	2678	1726	20.6	9.26	14.4	5.6	73.2	Normal	142	Normal	4.1	4	Unknown	Unknown	16.1681
64130	92	1	14745.7	69	Male	Others	High_school_graduate_or_below	Married	1.47468	Former_smoking	Yes	Unknown	Yes	Never_drinking	Unknown	Yes	Yes	Yes	Yes	No	No	Yes	23.9	98.6457	572.46	572.464	8	2.6	4.7	291	1316	86.99	129.53	47.65	3929	1941	10.3	9.44	13.1	6.2	78.4	Normal	140	Hypokalemia	3.5	6	Unknown	Unknown	26.4407
64141	95	2	29482.2	80	Male	White	High_school_graduate_or_below	No_married	1.46	Former_smoking	Yes	Median_drinking	Yes	Never_drinking	Unknown	Yes	Yes	Yes	Yes	Yes	No	No	28.2851	47.1962	229.26	229.255	9.9	2.4	6.7	209	2289	102.71	199.3	123.05	4560	3140	8.2	29.08	15	6.4	47.8	Normal	142	Normal	4.4	7	Unknown	Unknown	17.9484
64142	91	3	15440.5	73	Male	White	Some_college_or_above	Married	3.234	Never_smoking	No	Median_drinking	Yes	Light_drinking	Unknown	Yes	Yes	No	Yes	Yes	Yes	No	34.4	88.6213	32.38	32.381	8.1	2.4	4.7	201	1990	103.71	180.26	77.13	3893	3040	6.8	13.62	17.7	4.9	60.2	Normal	140	Normal	4.2	6	Unknown	Unknown	20.8462
64172	101	1	11701.1	80	Male	White	High_school_graduate_or_below	Married	0.86	Former_smoking	Yes	Never_drinking	No	Never_drinking	Unknown	Yes	Yes	Yes	No	Yes	Yes	No	26.5	47.52	4.57	4.57143	8.2	2.6	4.5	225	3046	91.57	417.32	116.44	4639	3465	14.3	23.98	14.3	9.9	107	Normal	139	Normal	4.1	6	Unknown	Unknown	12.025
64175	95	1	39416.9	80	Female	White	High_school_graduate_or_below	No_married	0.83	Former_smoking	Yes	Unknown	Yes	Never_drinking	<450	Yes	Yes	Yes	No	No	Yes	Yes	32.1	42.0976	30	30	6.8	1.5	4.1	221	909	28.02	139.12	26.77	1999	1494	11.6	13.55	13.9	6.9	109	Normal	136	Normal	4.6	4	Unknown	Unknown	12.33
64206	101	2	13879.7	69	Female	Black	High_school_graduate_or_below	No_married	1.19	Continuous_smoking	Yes	Unknown	Yes	Never_drinking	Unknown	Yes	Yes	Yes	Yes	No	No	No	26	22.5446	1394.31	1394.31	7.6	1.8	4.8	196	1458	73.61	89.82	89.17	2920	1403	30.8	74.64	10.6	3.9	77.7	Normal	140	Hypokalemia	4	5	Unknown	Unknown	20.1948
64215	101	2	17728	80	Female	Black	High_school_graduate_or_below	No_married	0.77	Never_smoking	No	Unknown	Unknown	Never_drinking	Unknown	Yes	Yes	Yes	Yes	No	No	Yes	23.7	103.714	36.56	36.5625	8	2.2	5	225	668	35.35	110.33	10.12	713	1247	2.5	8.71	11.7	5.2	38.5	Normal	138	Normal	4.1	6	Unknown	Unknown	21.1677
64219	90	2	13555.7	80	Female	Black	High_school_graduate_or_below	No_married	4.25	Never_smoking	No	Never_drinking	No	Never_drinking	Unknown	Yes	Yes	No	Yes	No	Yes	No	30.5	56.8418	4.47	4.46735	7.1	2.8	3.3	280	953	25.02	117.38	43.04	1433	1245	2.2	68.62	11.5	7.3	84.5	Normal	140	Hypokalemia	3.8	5	Unknown	Unknown	10.5016
64226	91	2	83728.2	73	Male	White	High_school_graduate_or_below	No_married	1.25	Never_smoking	No	Low_drinking	Yes	Never_drinking	Unknown	Yes	Yes	Yes	Yes	No	No	No	28.9456	24.8876	38.96	38.961	4.8	0.6	3.7	132	1027	45.6	117.94	41.38	2333	1327	29.9	11.5	11.4	6.3	122	Normal	140	Normal	4.5	6	Unknown	Unknown	17.7605
64231	98	2	8252.41	68	Male	Others	High_school_graduate_or_below	Married	2.1	Former_smoking	Yes	Unknown	Yes	Never_drinking	<450	Yes	Yes	Yes	Yes	Yes	No	Yes	35.8	55.9141	11.96	11.9588	4.7	0.8	3.4	180	954	54.73	88.03	42.32	2049	975	2.6	7.24	12.9	6.1	34.9	Normal	137	Normal	4.6	4	Unknown	Unknown	22.9476
64235	94	2	22874.2	56	Female	Others	High_school_graduate_or_below	No_married	1.3901	Never_smoking	No	Never_drinking	No	Never_drinking	Unknown	Yes	Yes	No	No	No	No	No	38	109.713	75.22	75.2174	5.7	2.1	3	251	2602	63.66	415.38	78.05	2803	3604.5	61	14.1	14.6	4.7	73.4	Normal	140	Normal	4.2	3	Unknown	Unknown	9.78632
64270	101	1	28667.8	47	Female	Others	Some_college_or_above	Married	1.15	Continuous_smoking	Yes	Never_drinking	No	Never_drinking	<450	Yes	Yes	No	No	No	Yes	No	42	96.6381	60.7	60.7018	7.1	1.9	4.5	197	2036	73.46	254.68	78.97	3567	2160	1.1	14.97	15.5	6.2	80.9	Normal	142	Hypokalemia	3.6	4	Unknown	Unknown	14.4322
64326	92	2	94631.4	29	Male	White	Some_college_or_above	No_married	5	Never_smoking	No	Median_drinking	Yes	Never_drinking	>=450	No	No	No	No	No	No	No	18.8	111.197	47.79	47.7895	4.7	1.7	2.5	193	2809	133.72	205.93	168.08	4130	4825	2.8	26.69	15.1	5.8	51.2	Normal	139	Hypokalemia	3.6	7	Unknown	Unknown	19.0417
64337	98	1	43561.4	21	Male	White	Some_college_or_above	No_married	0.93	Never_smoking	No	Median_drinking	Yes	Never_drinking	>=450	Yes	Yes	No	No	No	No	No	28.7	92.8765	37.91	37.9098	8.9	1.2	7	178	4755	197.98	468.6	240.31	5015	7325	46.3	42.53	16.6	7.7	62	Normal	139	Hypokalemia	3.8	5	Unknown	Unknown	16.6545
64347	95	1	32838.1	50	Male	White	High_school_graduate_or_below	No_married	0	Former_smoking	Yes	High_drinking	Yes	Never_drinking	<450	Yes	Yes	Yes	Yes	No	No	No	47.7	117.234	2248.91	2248.91	6.4	1.7	4	193	1806	119.55	177.63	69.96	4811	4221	21.7	12.75	14.5	9.1	61.5	Normal	140	Normal	4.1	6	Unknown	Unknown	26.4784
64364	99	1	43357.4	80	Female	White	High_school_graduate_or_below	No_married	1.6041	Former_smoking	Yes	Never_drinking	No	Never_drinking	Unknown	Yes	Yes	Yes	No	No	No	No	22.7	90.3561	46.87	46.8657	6.6	1.5	4.6	238	1241	64.09	143.49	39.33	4111	1647	2.1	7.11	14.1	4.2	61.8	Normal	143	Hypokalemia	3.7	2	Unknown	Unknown	20.6575
64369	95	2	17768	51	Male	Black	High_school_graduate_or_below	No_married	0.55	Continuous_smoking	Yes	Unknown	Unknown	Never_drinking	>=450	No	No	No	Yes	No	No	No	23.1	108.032	176.17	176.166	5.9	1.7	3.6	219	3904	138.49	474.34	163.75	7379	4760	5.4	24.24	13.6	3.8	18.1	Normal	137	Normal	4.1	4	Unknown	Unknown	14.1895
64381	94	2	151155	61	Female	White	Some_college_or_above	Married	5	Never_smoking	No	Low_drinking	Yes	Light_drinking	>=450	No	No	No	No	No	No	No	24	102.755	43.33	43.3333	4.4	1.5	2.5	234	1921	83.56	249.6	56.37	3109	3164	47.5	105.95	13.1	5.6	149	Normal	141	Normal	4.2	8	Unknown	Unknown	17.3993
64459	95	2	132944	55	Female	White	High_school_graduate_or_below	Married	4.49	Never_smoking	No	Never_drinking	No	Never_drinking	<450	Yes	Yes	Yes	Yes	No	No	No	43.6	43.6598	32.36	32.3611	6.6	1.6	4.2	97	1194	59.19	105	59.72	2652	1144	3.7	9.49	12.9	7.3	80.7	Normal	137	Hyperkalemia	5.4	2	Unknown	Unknown	19.8291
64472	97	1	32394.5	50	Female	White	Some_college_or_above	Married	0.73	Former_smoking	Yes	Unknown	Yes	Never_drinking	Unknown	Yes	Yes	Yes	Yes	No	No	No	40.1	118.333	44.8	44.8	9.3	2.1	6.5	274	968	29.54	165.33	22.95	2314	1894	27.4	25.02	14.7	4.7	58.6	Normal	136	Normal	4.3	7	Unknown	Unknown	12.2066
64497	94	1	28642.1	60	Male	White	High_school_graduate_or_below	No_married	1.39	Former_smoking	Yes	Unknown	Yes	Never_drinking	Unknown	Yes	Yes	Yes	Yes	No	No	No	32.7	55.0657	6.26	6.2585	5.7	1.6	3.2	412	1337	38.49	141.29	69.59	2487	1694	3.3	7.86	15.9	6.9	107	Hyponatremia	134	Hypokalemia	3.9	2	Unknown	Unknown	11.5153
64501	93	2	9213.7	66	Male	Others	Some_college_or_above	Married	4.84	Never_smoking	No	Low_drinking	Yes	Never_drinking	Unknown	Yes	Yes	Yes	Yes	No	Yes	No	33.8	46.9472	214.81	214.815	9.5	2.2	6.1	214	1728	72.56	186.97	76.25	2953	2147	5.5	9.99	13.4	7.2	49.7	Normal	139	Normal	4.8	2	Unknown	Unknown	16.7963
64503	90	2	13555.7	70	Female	Black	Some_college_or_above	Married	3.02	Never_smoking	No	Median_drinking	Yes	Never_drinking	Unknown	Yes	Yes	Yes	Yes	No	Yes	No	24.2	26.4958	635.74	635.745	4.2	1.5	2.3	208	523	16.23	83.65	15.07	916	1806	0.9	3.98	11.3	6.2	83	Normal	139	Hypokalemia	4	7	Unknown	Unknown	12.413
64530	95	1	181786	53	Male	White	High_school_graduate_or_below	Married	4.76	Former_smoking	Yes	Median_drinking	Yes	Never_drinking	Unknown	Yes	Yes	No	Yes	No	No	No	41	103.604	45.75	45.75	7.8	1.7	5.2	185	3773	121.95	366.15	207.47	6578	6931	12.9	24.16	16	6.8	78.1	Normal	135	Hypokalemia	3.9	3	Unknown	Unknown	12.9287
64536	101	1	70965	75	Female	White	High_school_graduate_or_below	Married	5	Never_smoking	No	Never_drinking	No	Never_drinking	>=450	Yes	Yes	No	Yes	No	No	Yes	28.1	90.9104	36.9	36.9	6.3	1.7	4	167	1688	50.54	267.83	50.08	2606	2302	3.7	32.1	14.4	5.3	66.5	Normal	143	Hypokalemia	3.7	6	Unknown	Unknown	11.9763
64599	101	2	30015.3	35	Male	Black	Some_college_or_above	No_married	2.43	Never_smoking	No	Low_drinking	Yes	Never_drinking	>=450	Yes	No	No	No	No	No	No	28.5	78.2337	37.68	37.6799	6.4	1.9	3.5	154	1988	44.52	268.54	85.07	2250	1684	3.6	24.44	15.4	7.5	57.3	Normal	142	Hypokalemia	3.5	2	Unknown	Unknown	8.95775
64620	90	3	14963.4	36	Male	Others	Some_college_or_above	Married	3.16834	Continuous_smoking	Yes	Low_drinking	Yes	Never_drinking	>=450	No	Yes	No	Yes	No	No	No	19.9	119.333	507.39	507.389	4.9	1.8	2.4	166	2184	76.57	355.97	55.47	3804	2421	0.8	15.36	11.9	4	11.8	Normal	141	Hypokalemia	3.7	10	Unknown	Unknown	14.0238
64634	100	1	17584.9	74	Female	Black	High_school_graduate_or_below	No_married	0.36	Never_smoking	No	Never_drinking	No	Never_drinking	Unknown	Yes	No	Yes	No	No	Yes	No	34.5	57.8593	5.24	5.24272	7.1	2.4	4.1	165	553	18.29	66.56	23.99	839	877	3.5	2.42	14	7.8	49.1	Normal	139	Hyperkalemia	5	4	Unknown	Unknown	13.2297
64640	98	2	20024.8	80	Male	Others	High_school_graduate_or_below	Married	1.15	Former_smoking	Yes	Unknown	Yes	Never_drinking	Unknown	Yes	Yes	Yes	Yes	No	No	Yes	25.7	58.7774	6.38	6.38462	9.4	1.8	7.1	195	2409	67.99	369.24	80.07	4747	4360	7.2	24.33	13.6	6.1	53.9	Normal	137	Normal	4.1	7	Unknown	Unknown	11.2893
64646	91	1	35527.1	80	Male	White	Some_college_or_above	Married	2.68	Former_smoking	Yes	Never_drinking	No	Never_drinking	>=450	Yes	Yes	No	No	No	No	No	25.8	66.6318	76.84	76.8421	10	1.9	7.1	208	2938	88.62	427.61	101.74	3839	3677	24.5	40.59	13.9	6.2	80.5	Normal	142	Hypokalemia	4	4	Unknown	Unknown	12.0654
64709	95	2	9652.56	60	Male	Black	High_school_graduate_or_below	Married	0.75	Former_smoking	Yes	Unknown	Yes	Never_drinking	Unknown	Yes	Yes	Yes	Yes	No	No	No	30.6836	77.7429	197.92	197.917	5.9	0.9	4.4	200	638	24.65	72.8	29.78	1416	1045	11.4	68.51	13.7	5.7	32.3	Normal	138	Normal	4.4	6	Unknown	Unknown	15.4545
64721	100	2	17151.4	56	Male	Black	High_school_graduate_or_below	No_married	1.08	Continuous_smoking	Yes	High_drinking	Yes	Light_drinking	Unknown	Yes	Yes	No	Yes	No	No	Yes	31.4	114.002	61.68	61.6798	9	3.1	5.2	229	1312	42.73	148.54	45.84	1350	1990	2.5	6.21	14.4	5.8	23.3	Normal	136	Normal	4.1	4	Unknown	Unknown	13.0274
64728	93	2	42632.2	23	Male	Others	High_school_graduate_or_below	No_married	1.79	Never_smoking	No	Never_drinking	No	Never_drinking	>=450	No	Yes	No	No	No	No	No	19.8	108.757	43.62	43.6214	5.4	1.4	3.4	180	2060	90.32	287.02	66.29	5869	2417	2	9.19	14.9	5.5	60.9	Normal	140	Hypokalemia	4	8	Unknown	Unknown	17.5379
64740	97	1	16842.3	45	Male	Others	High_school_graduate_or_below	Married	1.78	Former_smoking	Yes	High_drinking	Yes	Excessive_drinking	<450	Yes	Yes	Yes	Yes	No	No	No	25.1	126.799	66.2	66.1972	7.1	2.8	3.5	202	2919	139.17	229.22	103.29	5896	3490	4.9	23.51	13.5	5.8	52.9	Normal	138	Hypokalemia	3.9	6	Unknown	Unknown	19.0709
64752	92	3	17093.6	62	Female	Others	Some_college_or_above	Married	2.97	Former_smoking	Yes	Low_drinking	Yes	Never_drinking	Unknown	Yes	Yes	No	No	Yes	No	Yes	33.5	43.7321	9.26	9.25926	5.7	1.9	3.3	236	1054	34.85	111.09	52.96	2229	1209	0.5	6.28	11.2	6.3	39	Normal	141	Normal	4.2	2	Unknown	Unknown	13.2258
64754	99	1	14001.8	36	Male	Others	Some_college_or_above	No_married	0.6	Continuous_smoking	Yes	Low_drinking	Yes	Never_drinking	>=450	No	Yes	No	No	No	No	No	29.1	95.3011	53.46	53.4591	10.4	4.7	4.7	133	2318	67.81	360.68	68.54	3894	1952	0.7	13.6	13.9	5.5	50.7	Normal	141	Hypokalemia	3.8	5	Unknown	Unknown	11.7015
64756	93	2	14323.6	72	Male	Others	High_school_graduate_or_below	Married	3.04	Never_smoking	No	Low_drinking	Yes	Never_drinking	<450	Yes	Yes	Yes	No	No	No	Yes	28	55.5993	9.81	9.80645	7.5	2.3	4.5	147	2248	93.85	334.19	61.56	3774	3859	32.9	17.03	14.9	7.3	108	Normal	140	Normal	4.2	6	Unknown	Unknown	16.6993
64805	101	2	19380.2	38	Male	Black	High_school_graduate_or_below	No_married	0.73	Never_smoking	No	Never_drinking	No	Never_drinking	<450	Yes	Yes	No	No	No	No	No	48	123.719	44.55	44.5545	5.5	1.4	3.4	184	4186	139.82	559.85	158.33	5710	4875	6.6	28.66	14.6	7.1	19.3	Normal	138	Normal	4.1	3	Unknown	Unknown	13.3607
64806	98	2	43267.5	80	Male	White	Some_college_or_above	Married	3.4	Former_smoking	Yes	Median_drinking	Yes	Light_drinking	<450	Yes	Yes	Yes	No	No	Yes	Yes	29.3	40.5498	14.89	14.8864	7.1	0.6	6	234	1688	64.72	193.93	62.73	3191	2702	28.3	10.79	12.9	6.9	93.8	Normal	140	Normal	4.3	4	Unknown	Unknown	15.3365
64825	98	2	150600	52	Female	White	Some_college_or_above	Married	5	Continuous_smoking	Yes	Low_drinking	Yes	Never_drinking	<450	Yes	Yes	No	No	No	No	No	25.5	102.397	91.67	91.6667	11.2	3.6	6.4	344	1551	74.56	182.77	62.53	3149	3780	0.5	12.81	12.7	4.7	64.9	Normal	138	Hypokalemia	3.6	9	Unknown	Unknown	19.2289
64858	101	1	38158.7	65	Female	White	High_school_graduate_or_below	No_married	0.66	Continuous_smoking	Yes	Never_drinking	No	Never_drinking	Unknown	Yes	Yes	No	Yes	No	No	Yes	22.8	107.78	66.43	66.4286	7.3	1.8	4.9	291	1286	40.58	202.44	36.68	1635	1747	6.4	16.82	15	4.1	55.2	Normal	136	Hypokalemia	3.9	5	Unknown	Unknown	12.6221
64867	98	2	14031.2	78	Male	White	High_school_graduate_or_below	No_married	1.24	Former_smoking	Yes	Unknown	Yes	Never_drinking	Unknown	Yes	Yes	No	Yes	No	Yes	No	33.7	49.5515	4.34	4.33862	14.8	4.6	8.5	253	1163	43.05	131.01	52.21	2008	1109	2.2	8.57	12.6	11	45.1	Normal	144	Hypokalemia	3.3	4	Unknown	Unknown	14.8065
64889	95	2	22068.8	51	Female	White	High_school_graduate_or_below	Married	1.19	Continuous_smoking	Yes	Low_drinking	Yes	Never_drinking	Unknown	Yes	Yes	Yes	No	No	No	Yes	30.9	87.2994	87.11	87.1053	10.7	2.8	7.1	284	1470	37.12	193.18	65.4	2078	751	27.6	7.53	13.9	6	35.3	Normal	135	Normal	4.1	4	Unknown	Unknown	10.1007
64901	95	2	10336	18	Female	Black	Unknown	Unknown	0.67	Unknown	Unknown	Low_drinking	Yes	Never_drinking	>=450	No	No	No	No	Unknown	No	No	24.8	152.818	44.27	44.2748	6.3	1.7	4	280	2291	77.81	298.07	90.55	2896	2556	5.5	34.31	13.6	4.4	26.1	Normal	141	Normal	4.1	3	Unknown	Unknown	13.5853
64906	102	1	14392.2	80	Male	Others	High_school_graduate_or_below	Married	3.22	Former_smoking	Yes	Never_drinking	No	Never_drinking	Unknown	Yes	Yes	Yes	Yes	Yes	No	No	26.3	39.3912	62.07	62.069	8.8	1.5	6.5	183	2932	143.88	368.24	98.48	4137	5101	2.8	16.68	14	5.7	138	Normal	136	Normal	4.5	2	Unknown	Unknown	19.6289
64930	97	2	13936.5	74	Male	White	High_school_graduate_or_below	No_married	1.29	Former_smoking	Yes	Unknown	Yes	Never_drinking	Unknown	Yes	Yes	Yes	Yes	Yes	Yes	No	27.9	55.6658	454.74	454.741	5.4	1.4	3.5	152	1610	81.22	219.22	48.18	1995	2878	16.3	15.82	11.7	7.6	70.8	Normal	136	Normal	4.5	3	Unknown	Unknown	20.1789
64931	102	2	27266.5	59	Female	Black	Some_college_or_above	Married	2.04	Former_smoking	Yes	Unknown	Yes	Never_drinking	<450	Yes	Yes	Yes	Yes	No	Yes	No	23.2	12.4923	903.64	903.636	7.1	0.8	5.5	179	933	49.6	123.45	30.09	1569	971	0.7	8.94	13	6.4	42.1	Normal	140	Normal	4.5	5	Unknown	Unknown	21.2647
64942	100	2	7433.96	69	Male	Black	High_school_graduate_or_below	No_married	1.19	Never_smoking	No	Unknown	Yes	Never_drinking	Unknown	Yes	Yes	Yes	Yes	No	No	No	32.4	61.1783	68.48	68.4762	6.2	1.6	4	208	1028	26.93	100.76	57.59	1804	928	3.7	4.43	12.7	4.3	99.5	Normal	139	Hypokalemia	3.7	2	Unknown	Unknown	10.4786
64944	90	1	15553.1	18	Female	Black	Unknown	Unknown	0.74	Unknown	Unknown	Median_drinking	Yes	Never_drinking	<450	No	No	No	No	Unknown	No	No	26.7067	175.955	47.94	47.9365	7.3	2	4.5	252	1834	39.44	331.3	43.4	2036	2290	11.8	23.37	11.5	4.7	61.7	Normal	140	Normal	4.1	4	Unknown	Unknown	8.60196
64964	91	3	42165.8	80	Male	White	High_school_graduate_or_below	Married	3.33	Former_smoking	Yes	Low_drinking	Yes	Light_drinking	<450	Yes	Yes	Yes	No	No	Yes	Yes	31.8	59.2773	28.57	28.5714	6.8	2.7	2.9	211	1558	62.77	213.06	48.14	2456	2282	3.1	8.09	15.3	7.7	99.8	Normal	139	Hypokalemia	4	6	Unknown	Unknown	16.1155
64976	100	2	7380.99	69	Male	Black	Some_college_or_above	Married	2.33	Never_smoking	No	Unknown	Yes	Never_drinking	<450	Yes	Yes	Yes	Yes	No	Yes	Yes	26.6	54.9699	7.78	7.77778	3.4	1.1	1.7	150	1095	61	106.39	46.89	2996	1186	11.5	26.83	13.1	8.3	76.8	Normal	136	Normal	4.9	5	Unknown	Unknown	22.2831
64985	96	2	7700.34	65	Male	Black	High_school_graduate_or_below	No_married	2.75	Continuous_smoking	Yes	Low_drinking	Yes	Never_drinking	Unknown	Yes	Yes	Yes	Yes	No	No	No	31.7	85.8077	269.25	269.255	5.9	1.9	2.7	139	1366	29.03	137.32	78.57	2551	1002	1.4	6.76	15.4	6.2	39.3	Normal	139	Hypokalemia	3.7	3	Unknown	Unknown	8.50073
64995	93	1	37686.3	68	Female	White	High_school_graduate_or_below	Married	0.41	Never_smoking	No	Never_drinking	No	Never_drinking	Unknown	Yes	Yes	No	No	No	Yes	No	26.5	107.536	43.23	43.2258	8	2.7	4.4	195	1993	108.74	246.98	66.98	3722	3985	3.6	15.55	13.7	4.4	37.7	Normal	137	Hypokalemia	3.3	13	Unknown	Unknown	21.8244
65045	92	1	11291.4	80	Male	White	Some_college_or_above	No_married	0.87	Continuous_smoking	Yes	Unknown	Yes	Never_drinking	<450	Yes	Yes	Yes	No	No	No	No	17.1	63.6	31.55	31.5517	5.9	1.4	3.7	160	2293	62.33	380.64	62.78	3217	2636	16.5	47.61	15	5.2	82.3	Normal	136	Normal	4.3	6	Unknown	Unknown	10.8731
65048	94	1	10802.7	61	Male	Others	High_school_graduate_or_below	Married	1.52	Former_smoking	Yes	Unknown	Yes	Never_drinking	Unknown	Yes	Yes	No	Yes	No	No	Yes	29.7	93.1482	144.07	144.068	7.2	2.3	4.3	203	1657	66.15	154.24	85.32	3430	1426	9.6	11.94	15.6	5	21.8	Normal	141	Hypokalemia	3.9	4	Unknown	Unknown	15.9686
65051	90	2	23904.9	80	Female	Others	High_school_graduate_or_below	No_married	0.92	Never_smoking	No	Never_drinking	No	Never_drinking	Unknown	Yes	Yes	Yes	No	No	Yes	No	27.2	35.3139	34.58	34.5783	6.6	1.1	4.7	147	1122	50.25	138.49	38.16	2555	1338	8.1	11.62	14.1	7.5	73.3	Hypernatremia	145	Hypokalemia	3.9	1	Unknown	Unknown	17.9144
65056	90	2	9337.13	76	Male	Black	High_school_graduate_or_below	Married	3.02	Former_smoking	Yes	Unknown	Yes	Never_drinking	Unknown	Yes	Yes	Yes	Yes	Yes	Yes	No	31	8.70399	3148.15	3148.15	8.8	1.1	7.2	196	968	43.98	117.9	35.42	1259	1514	19.8	3.86	7.4	8.8	18.9	Normal	140	Normal	4.6	9	Unknown	Unknown	18.1736
65071	91	1	58713.1	79	Female	White	High_school_graduate_or_below	No_married	3.25	Continuous_smoking	Yes	Median_drinking	Yes	Never_drinking	Unknown	Yes	Yes	No	Yes	No	No	No	21.6	55.2981	10.35	10.3493	5.7	1.8	3.4	209	1740	58.49	198.08	84.02	2218	2664	0.6	6.43	14.5	5.5	30.5	Normal	140	Hypokalemia	4	6	Unknown	Unknown	13.446
65079	101	1	30162	35	Female	White	High_school_graduate_or_below	No_married	0.99	Continuous_smoking	Yes	Median_drinking	Yes	Never_drinking	>=450	Yes	Yes	No	No	No	No	No	33.1	110.762	56.91	56.9141	7.8	2.6	4.3	207	1392	34.07	213.83	45.66	2598	1826	1.9	29.09	13.8	3.6	82.4	Normal	140	Hypokalemia	4	5	Unknown	Unknown	9.79023
65097	99	1	29880	80	Male	White	Some_college_or_above	Married	5	Former_smoking	Yes	High_drinking	Yes	Excessive_drinking	Unknown	Yes	Yes	Yes	No	No	Yes	No	34.8	62.4621	224.9	224.902	7	0.9	5.2	358	2047	68.17	278.65	46.12	3078	3484	15.9	25.41	13.3	6.6	65.3	Normal	139	Normal	4.1	8	Unknown	Unknown	13.321
65115	101	2	18749.3	19	Female	Black	Unknown	Unknown	0.23	Unknown	Unknown	Low_drinking	Yes	Light_drinking	<450	No	No	No	No	Unknown	No	No	23.7	164.033	64.88	64.8822	7.4	1.7	5	329	1683	55.47	213.16	59.99	3765	2081	1.6	7.43	13.4	3.4	47.3	Normal	138	Hypokalemia	3.9	7	Unknown	Unknown	13.1836
65125	103	2	27565	40	Female	Others	High_school_graduate_or_below	No_married	0.65	Never_smoking	No	Never_drinking	No	Never_drinking	<450	No	Yes	No	No	No	No	No	27.8	126.207	79.29	79.2857	6.2	2	3.6	308	1493	67.91	233.83	33.44	2319	2170	3	7.7	10.8	2.9	35.3	Normal	140	Hypokalemia	3.8	7	Unknown	Unknown	18.1942
65153	101	2	44024.2	80	Male	White	Some_college_or_above	No_married	5	Never_smoking	No	Never_drinking	No	Never_drinking	<450	Yes	Yes	Yes	No	No	No	Yes	27	50.644	87.5	87.5	6.6	1.3	4.4	149	2272	47.74	307.29	103.82	2269	2695	15.4	14.19	15.2	4.2	86.7	Normal	142	Normal	4.4	8	Unknown	Unknown	8.40493
65157	102	1	57877.5	80	Female	White	Some_college_or_above	No_married	2.48	Never_smoking	No	Never_drinking	No	Never_drinking	<450	Yes	Yes	Yes	No	No	No	No	32.7	43.6454	69	69	9.6	3.5	5	215	1314	37.64	218.95	34.66	2355	1728	127.2	7.94	14.2	7.9	134	Normal	136	Normal	4.8	8	Unknown	Unknown	11.4581
65176	95	2	18737.2	45	Female	Black	Some_college_or_above	Married	2.32	Never_smoking	No	Never_drinking	No	Never_drinking	<450	Yes	Yes	No	No	No	Yes	Yes	43.6	119.665	146.48	146.484	8.1	2.9	4.6	393	843	47.99	91.1	33.35	1333	1599	6.7	4.12	11.6	5.9	37.5	Normal	141	Hypokalemia	3.8	7	Unknown	Unknown	22.7711
65184	92	2	11655	50	Female	Others	High_school_graduate_or_below	Married	1.25206	Never_smoking	No	Unknown	Unknown	Never_drinking	Unknown	No	Yes	No	No	No	No	No	23	111.553	49.29	49.2857	8.4	2.4	5.4	265	1438	67.46	197.61	44.07	4552	2638	3.1	11.3	14.4	3.8	47.1	Normal	139	Hypokalemia	3.3	6	Unknown	Unknown	18.765
65188	93	1	14242.3	59	Female	Others	Some_college_or_above	Married	5	Never_smoking	No	Never_drinking	No	Never_drinking	<450	Yes	Yes	Yes	Yes	No	No	Yes	25.7	69.3683	44.66	44.6552	9.9	1.9	7	314	1109	59	133.51	38.98	2040	2154	13.4	14.62	11.2	7	61.6	Normal	136	Normal	4.4	7	Unknown	Unknown	21.2804
65189	92	2	10460.7	63	Male	Others	High_school_graduate_or_below	Unknown	1.4302	Never_smoking	No	Never_drinking	No	Never_drinking	>=450	Yes	Yes	No	Yes	Yes	No	No	31.3	99.2777	59.33	59.3299	6.5	1.1	4.8	224	1819	47.46	264.19	68.8	2359	2431	7.6	8.52	15.6	4.7	83	Hyponatremia	134	Hypokalemia	4	5	Unknown	Unknown	10.4365
65209	102	2	31371.6	71	Female	Others	High_school_graduate_or_below	No_married	2.44	Never_smoking	No	Never_drinking	No	Never_drinking	>=450	Yes	Yes	No	No	No	No	No	25.4	100.365	149.09	149.091	10	3.4	5.7	246	2420	92.89	321.06	87.43	2986.7	2551	2.43	29.92	12	5.2	73.5	Normal	140	Hypokalemia	3.8	7	Unknown	Unknown	15.3537
65220	98	2	10431.9	80	Male	Black	High_school_graduate_or_below	No_married	1.1	Never_smoking	No	Unknown	Unknown	Never_drinking	Unknown	Yes	Yes	Yes	Yes	No	No	No	26.6	44.1397	6.03	6.02564	8.4	1.2	6.5	157	1517	90.37	122.89	72.9	3544	1797	3.5	9.73	14.5	3.8	31.3	Normal	138	Hyperkalemia	5	5	Unknown	Unknown	23.8286
65225	103	2	16969.6	34	Female	Others	Some_college_or_above	No_married	5	Never_smoking	No	Median_drinking	Yes	Light_drinking	<450	No	Yes	No	No	No	No	No	27.3	117.837	114.58	114.583	9.9	2.1	7.1	220	2626	120.72	205.23	145.83	4301	3517	101.7	39.75	13.8	5.5	74.6	Normal	136	Hypokalemia	3.6	4	Unknown	Unknown	18.3884
65228	90	1	17543	44	Female	Others	Some_college_or_above	Married	5	Never_smoking	No	Unknown	Unknown	Never_drinking	<450	No	Yes	No	No	No	No	No	27	122.71	400	400	10	3.8	5	225	1300	48.85	146.11	61.81	2214	2283	27	26.38	13.1	4.2	75	Normal	138	Hypokalemia	3.5	7	Unknown	Unknown	15.0308
65236	96	1	13849.2	73	Female	Black	High_school_graduate_or_below	No_married	3.58	Former_smoking	Yes	Unknown	Yes	Never_drinking	<450	Yes	Yes	Yes	No	Yes	Yes	No	27	87.7293	55.94	55.942	4.6	1.7	2.3	171	1133	32.6	154.96	43.48	1168	778	1.8	6.58	9.9	4.8	32.3	Normal	142	Hypokalemia	3.9	2	Unknown	Unknown	11.5093
65238	92	3	29869.3	19	Male	Others	Unknown	Unknown	0.46	Unknown	Unknown	Median_drinking	Yes	Never_drinking	>=450	No	No	No	No	Unknown	No	No	25.9	129.503	90.91	90.9091	4.7	2.2	1.8	278	3866	125.48	423.9	188.65	7217	2655	10.1	23.15	14.6	5	81.5	Normal	139	Normal	4.1	1	Unknown	Unknown	12.9829
65239	97	1	16737	60	Female	Black	Some_college_or_above	No_married	0.9	Never_smoking	No	Never_drinking	No	Never_drinking	<450	No	No	No	No	No	No	No	32.3	102.229	88.88	88.875	8.6	4.1	3.7	286	555	10	114.7	7.36	465	856	1.7	8.97	14.4	4.3	44.4	Normal	139	Hypokalemia	3.5	5	Unknown	Unknown	7.20721
65291	94	2	37942.5	29	Male	Others	High_school_graduate_or_below	Married	2.51	Former_smoking	Yes	Unknown	Yes	Never_drinking	Unknown	Yes	Yes	No	No	No	No	No	31.6	49.5511	1854.26	1854.26	4.5	1.3	2.8	184	1839	53.13	262.15	67.86	2593	2763	2.1	9.72	14.3	9.1	46.4	Normal	142	Hypokalemia	3.5	5	Unknown	Unknown	11.5563
65318	98	1	56330.5	80	Female	White	Some_college_or_above	No_married	1.97	Former_smoking	Yes	Median_drinking	Yes	Never_drinking	>=450	Yes	Yes	No	Yes	No	No	Yes	25.3	73.828	190.5	190.5	7.2	2.2	4	166	1443	66.19	157.47	62.73	2822	2063	50.5	15.64	12.5	5	126	Normal	140	Normal	4.2	6	Unknown	Unknown	18.3479
65319	100	1	13959.4	73	Male	White	High_school_graduate_or_below	Married	1.16	Never_smoking	No	High_drinking	Yes	Excessive_drinking	Unknown	Yes	Yes	No	Yes	No	No	No	30.8	53.1965	5.92	5.92179	5.5	1.2	3.5	206	2729	74.15	316.3	106.35	3153.3	2610.75	0.61	20.74	16	8.4	93.1	Normal	137	Normal	4.1	4	Unknown	Unknown	10.8684
65326	102	1	13448.6	44	Female	Others	High_school_graduate_or_below	Married	0.92	Never_smoking	No	Unknown	Unknown	Never_drinking	Unknown	Yes	Yes	No	Yes	No	No	No	31.3	125.683	62.5	62.5	4.8	1.4	2.7	229	569	15.69	98.16	11.96	1874	457	0	5.19	13.6	4.4	78	Normal	137	Hypokalemia	3.7	5	Unknown	Unknown	11.0299
65334	91	2	18290.2	60	Female	Others	High_school_graduate_or_below	No_married	0.75	Never_smoking	No	Never_drinking	No	Never_drinking	Unknown	Yes	Yes	Yes	Yes	No	Yes	No	34.4	91.6968	777.03	777.027	6.3	2.3	3.2	263	1779	90.12	208.57	66.81	3180	2121	15.4	15.22	13.1	4.6	88.5	Normal	138	Hypokalemia	3.9	4	Unknown	Unknown	20.2631
65339	92	2	10104.3	60	Male	Others	Some_college_or_above	No_married	5	Former_smoking	Yes	Low_drinking	Yes	Never_drinking	<450	No	Yes	Yes	No	Yes	No	No	37.5	85.6449	84.78	84.7826	5.9	1.8	3.5	211	2688	95.13	345.05	108.12	6656	4623	26.1	18.29	13.3	8.7	54.4	Normal	139	Hypokalemia	3.8	6	Unknown	Unknown	14.1562
65344	98	2	10208.8	60	Male	Others	High_school_graduate_or_below	Married	0.63	Continuous_smoking	Yes	Unknown	Yes	Never_drinking	<450	Yes	Yes	No	No	No	No	No	23.8	97.0952	60.71	60.7143	11.6	2.8	7.5	457	3355	122.97	392.2	148.03	6001	3498	3.1	22.77	13.5	4.5	29.3	Normal	137	Normal	4.3	5	Unknown	Unknown	14.6611
65347	91	3	18657.9	30	Female	Others	Some_college_or_above	Married	3.67	Never_smoking	No	Low_drinking	Yes	Never_drinking	>=450	No	No	No	No	No	No	No	25.6	106.197	43.7	43.7037	12.6	2.7	9.1	196	1197	51.23	156.62	44.38	2231	1892	23.1	6.66	13	5.7	70.2	Normal	140	Hypokalemia	3.5	5	Unknown	Unknown	17.1195
65374	91	2	36870.3	80	Female	White	High_school_graduate_or_below	Married	1.02	Former_smoking	Yes	Median_drinking	Yes	Never_drinking	Unknown	Yes	Yes	Yes	Yes	No	Yes	No	30.1	69.5636	32.05	32.0513	6.4	1.2	4.7	196	1389	49.45	203.8	44.41	2518	2402	7	9.98	14.1	5.2	61.6	Normal	139	Hypokalemia	3.7	6	Unknown	Unknown	14.2405
65384	102	2	20898.6	72	Female	Others	High_school_graduate_or_below	No_married	1.68	Never_smoking	No	Low_drinking	Yes	Never_drinking	Unknown	Yes	Yes	Yes	Yes	No	Yes	No	22.1	101.991	50.4	50.4	7.7	2.1	4.7	267	1237	40.07	189.7	35.47	1334	2144	12.5	23.77	12.6	5.7	82.7	Normal	139	Hypokalemia	3.7	3	Unknown	Unknown	12.9572
65393	101	1	16445.7	78	Male	White	High_school_graduate_or_below	Married	1.22	Never_smoking	No	Unknown	Yes	Never_drinking	Unknown	Yes	Yes	No	No	No	No	Yes	37.3	56.2833	12.63	12.6263	54.7	43.7	0.4	167	2098	49.82	302	74.44	3852	2016	4.3	11.72	15.2	7.5	85.7	Normal	137	Normal	4.4	3	Unknown	Unknown	9.49857
65398	92	1	19341.7	80	Female	Others	Some_college_or_above	No_married	2.63402	Never_smoking	No	Never_drinking	No	Never_drinking	<450	Yes	Yes	No	Yes	No	No	Yes	21.5	91.2615	153.33	153.333	5.6	1.6	3.3	156	1831	130.58	144.62	84.41	3255	2947	10.6	29.28	13.8	5.2	100	Normal	142	Hypokalemia	3.7	8	Unknown	Unknown	28.5265
65403	91	2	35666.1	52	Male	White	High_school_graduate_or_below	No_married	1.16	Continuous_smoking	Yes	High_drinking	Yes	Light_drinking	>=450	Yes	Yes	No	Yes	No	No	Yes	39	107.253	65.06	65.0602	9.8	2.9	5.7	160	2297	78.94	318.13	60.82	2633	2612	3.8	18.11	14.9	4.8	52.3	Normal	138	Hypokalemia	4	4	Unknown	Unknown	13.7466
65417	92	3	31446.3	75	Female	Others	High_school_graduate_or_below	No_married	2.82	Continuous_smoking	Yes	Never_drinking	No	Never_drinking	Unknown	Yes	Yes	Yes	Yes	Yes	Yes	No	25.5	35.1053	2578.95	2578.95	9.4	2.4	6.2	174	593	20.03	99.14	13.49	1322	897	0.6	4.78	12.8	9.2	99.5	Normal	136	Hypokalemia	3.5	7	Unknown	Unknown	13.511
65448	99	1	10764.4	64	Female	Black	High_school_graduate_or_below	Married	1.8191	Continuous_smoking	Yes	Low_drinking	Yes	Never_drinking	<450	Yes	Yes	Yes	No	No	Yes	Yes	17.4	73.9277	32.51	32.51	7.1	3.6	3.1	287	1958	50.99	273.58	77.15	2105	2157	1.9	20.24	12.8	6.1	26.5	Hypernatremia	145	Hypokalemia	3.2	5	Unknown	Unknown	10.4168
65450	98	2	37266.1	49	Female	Others	High_school_graduate_or_below	No_married	1.21	Never_smoking	No	Never_drinking	No	Never_drinking	>=450	No	Yes	No	No	No	No	No	24.8	124.519	40.47	40.4688	6.4	1.8	3.9	195	1973	78.89	242.61	78.02	2238	1695	3	11.18	14.1	3.9	53.7	Normal	137	Hypokalemia	3.5	3	Unknown	Unknown	15.9939
65458	94	2	153889	63	Male	White	Some_college_or_above	Married	5	Never_smoking	No	Low_drinking	Yes	Never_drinking	Unknown	Yes	Yes	No	No	No	Yes	No	30.2	93.183	39.64	39.645	4.9	1.7	2.6	219	2754	112.6	365.38	99.14	4531	4389	10.4	16.49	15.4	8	68.4	Normal	140	Hypokalemia	3.7	8	Unknown	Unknown	16.3544
65469	95	1	180468	58	Male	White	Some_college_or_above	No_married	3.13294	Continuous_smoking	Yes	Low_drinking	Yes	Never_drinking	Unknown	No	Yes	No	No	No	No	No	44.2	95.132	32.37	32.3729	12.6	2.1	9.9	260	2948	103.04	256.51	167.98	4787	3006	24.8	18.62	17.5	6	62.2	Normal	140	Normal	4.9	6	Unknown	Unknown	13.981
65475	96	1	18173.6	44	Female	Black	High_school_graduate_or_below	Married	5	Never_smoking	No	Never_drinking	No	Never_drinking	>=450	Yes	No	No	No	No	No	No	47	120.508	33.17	33.1707	7.1	2.4	3.5	417	3281	99.4	396.2	146.46	3581	2135	1.3	12.34	12.7	5.7	42.1	Normal	140	Hypokalemia	3.5	2	Unknown	Unknown	12.1183
65510	95	1	44780.2	65	Female	White	High_school_graduate_or_below	Married	0.87	Never_smoking	No	Never_drinking	No	Never_drinking	Unknown	No	Yes	No	No	No	No	No	20.5	99.9084	38.89	38.8889	12.7	1.2	11.1	435	982	27.06	167.73	25.24	1521	1116	15.5	5.87	12.6	5.4	85	Hyponatremia	134	Hypokalemia	3.8	3	Unknown	Unknown	11.0224
65522	93	2	12323.7	71	Female	Black	High_school_graduate_or_below	No_married	0.54	Never_smoking	No	Low_drinking	Yes	Never_drinking	Unknown	Yes	Yes	Yes	Yes	No	Yes	No	28.1	57.2498	162.34	162.338	8.6	1.7	6.3	193	958	26.5	148.7	32.25	1218	1004	1	84.68	12.4	7.7	92	Normal	141	Normal	4.3	6	Unknown	Unknown	11.0647
65544	97	1	19208.7	19	Female	Black	Unknown	Unknown	0.09	Unknown	Unknown	Median_drinking	Yes	Excessive_drinking	>=450	Yes	No	No	No	Unknown	No	No	19.6	145.588	492.35	492.355	5.5	2.9	1.8	234	1310	28.19	85.71	22.23	2042	1528	0.2	5.17	12.9	4.1	38	Normal	138	Hypokalemia	3.7	7	Unknown	Unknown	8.60763
65549	92	1	13189.9	80	Male	White	High_school_graduate_or_below	No_married	1.84	Never_smoking	No	Never_drinking	No	Never_drinking	<450	Yes	Yes	Yes	No	No	No	Yes	27.4	66.0028	58.9	58.9041	9.1	1.3	6.7	236	2623	99.4	264.9	135.04	4955	3580	6.3	21.34	15.4	6.3	49.6	Normal	140	Normal	4.7	4	Unknown	Unknown	15.1582
65558	100	1	44345.2	36	Female	Black	Some_college_or_above	No_married	5	Former_smoking	Yes	Median_drinking	Yes	Never_drinking	<450	Yes	Yes	Yes	No	No	Yes	No	34.7	77.4285	72.29	72.2892	7.5	3	3.6	247	2062	118.85	219.76	79.42	3916	2151	1.9	8.66	11.9	7.6	37	Normal	139	Hypokalemia	3.6	4	Unknown	Unknown	23.0553
65572	98	1	16163.1	79	Female	Others	Some_college_or_above	No_married	4.92	Never_smoking	No	Never_drinking	No	Never_drinking	>=450	Yes	Yes	No	No	No	No	No	25	46.3353	13.04	13.038	6.1	1.1	4.3	220	2205	77.77	337.64	70.26	3054	3636	25.1	25.69	12.3	4.7	78.4	Normal	142	Hypokalemia	3.9	5	Unknown	Unknown	14.1079
65592	95	2	30173.3	80	Female	White	High_school_graduate_or_below	No_married	1.21	Never_smoking	No	Never_drinking	No	Never_drinking	Unknown	Yes	No	Yes	No	No	Yes	No	17.5	91.2615	170.67	170.667	5.9	1.1	3.8	206	2307	72.68	312.26	87.12	2961.5	2277	17	17.19	13.8	4.4	92.7	Normal	141	Hypokalemia	3.9	2	Unknown	Unknown	12.6016
65594	99	1	10604.4	60	Female	Black	High_school_graduate_or_below	No_married	1.74	Continuous_smoking	Yes	Median_drinking	Yes	Never_drinking	<450	Yes	Yes	No	Yes	No	Yes	No	21.9	100.946	31.29	31.2921	6.9	2.8	3.2	310	1745	79.63	233.38	56.1	4506	2559	8.5	11.41	14.2	8.5	27	Normal	138	Hypokalemia	3.6	8	Unknown	Unknown	18.2533
65596	96	1	12427.2	60	Female	Black	Some_college_or_above	Married	5	Former_smoking	Yes	Low_drinking	Yes	Never_drinking	<450	Yes	Yes	No	No	No	No	No	31.1	46.5455	19.52	19.5175	4.3	1.6	2.1	202	2087	39.81	332.84	71.81	1920	2133	1.6	10.85	15.3	8.2	95.2	Normal	142	Normal	4.4	7	Unknown	Unknown	7.63009
65660	97	1	47794.1	73	Female	White	High_school_graduate_or_below	No_married	0.75	Former_smoking	Yes	Low_drinking	Yes	Never_drinking	Unknown	Yes	Yes	No	No	Yes	No	Yes	51.8	87.1409	39.75	39.7531	6.2	2.7	3	249	2384	54.71	376.83	83.02	1911	4005	29.6	11.9	13.9	6.3	86.3	Normal	135	Normal	4.7	11	Unknown	Unknown	9.17953
65672	101	2	33292.2	22	Female	Others	Some_college_or_above	No_married	0.92	Never_smoking	No	Low_drinking	Yes	Never_drinking	>=450	No	No	No	No	No	No	No	23.5	126.418	99.57	99.5652	5.9	2.6	2.8	329	2736	64.57	346.45	125.14	2804	1538	4	12.52	13.8	4.5	59.7	Normal	139	Hypokalemia	3.6	7	Unknown	Unknown	9.44006
65674	102	1	17948.1	80	Female	Black	High_school_graduate_or_below	No_married	1.8	Former_smoking	Yes	Median_drinking	Yes	Never_drinking	Unknown	Yes	No	No	No	Yes	Yes	Yes	31	54.5934	3.46	3.46154	7.6	1.9	4.6	220	1436	92.63	116.78	67.66	2844	2313	59.1	11.24	10.9	9	103	Normal	140	Normal	4.7	1	Unknown	Unknown	25.8022
65675	102	1	11794.3	66	Male	Others	Some_college_or_above	Married	4.42	Continuous_smoking	Yes	Low_drinking	Yes	Never_drinking	<450	Yes	Yes	Yes	No	No	No	No	44.8	65.9641	657.41	657.407	7.5	1.7	5.1	207	2302	93.38	264.95	98.44	4204	3610	52.9	17.72	16.2	8	88.1	Normal	140	Normal	4.1	6	Unknown	Unknown	16.2259
65679	95	1	10827	69	Male	Others	Some_college_or_above	No_married	0.72	Former_smoking	Yes	Unknown	Yes	Never_drinking	Unknown	Yes	Yes	Yes	No	No	No	Yes	24.1	44.0664	1086.61	1086.61	6.1	1.8	3.6	225	1032	57.57	137.54	26.55	2688	1185	100.5	6.33	11.3	4	154	Normal	138	Normal	4.2	9	Unknown	Unknown	22.314
65707	94	1	73870.7	75	Male	White	High_school_graduate_or_below	Married	3.04	Never_smoking	No	Unknown	Yes	Never_drinking	>=450	Yes	Yes	No	No	No	No	No	27.9	58.4136	6.59	6.59459	6.3	1.6	3.8	203	2545	87.49	230.86	148.1	3378	2496	4.7	18.79	13.9	5.6	65.4	Normal	138	Normal	4.3	2	Unknown	Unknown	13.7509
65712	90	2	14599.3	75	Male	Others	Some_college_or_above	Married	2.24	Former_smoking	Yes	Median_drinking	Yes	Light_drinking	Unknown	Yes	Yes	No	No	Yes	No	No	36	52.84	301.05	301.055	6.7	1.6	4.2	158	2459	85.52	306.84	96.99	3852	3051	7.5	27.78	12.3	5.9	67.6	Normal	143	Hypokalemia	3.7	3	Unknown	Unknown	13.9113
65713	91	1	14841.4	72	Male	White	High_school_graduate_or_below	No_married	0.05	Former_smoking	Yes	Unknown	Yes	Never_drinking	Unknown	No	Yes	No	Yes	No	No	No	29.5	67.2764	80.26	80.2632	8	3.2	3.5	182	3715	175.09	468.48	129.16	7504	4010	25.78	21.08	15.4	5.9	51.6	Normal	136	Hypokalemia	3.9	5	Unknown	Unknown	18.8522
65735	93	2	9484.55	69	Female	Others	Some_college_or_above	No_married	2.69	Never_smoking	No	Median_drinking	Yes	Light_drinking	<450	Yes	Yes	Yes	No	No	No	No	30.9	103.548	40.31	40.3125	5.7	2.2	2.9	303	1508	94.31	164.51	43.89	2657.2	3205	90.2	25.33	12.3	3.3	94.9	Normal	142	Hypokalemia	3.8	5	Unknown	Unknown	25.0159
65757	97	2	21879.2	45	Female	White	High_school_graduate_or_below	No_married	1.45	Continuous_smoking	Yes	Low_drinking	Yes	Never_drinking	>=450	Yes	Yes	Yes	No	No	No	No	35.8	119.162	34.73	34.7273	9.9	2.3	6.5	292	2746	93.14	414.7	86.06	3444	4100	10.6	23.01	13.3	4.2	52.7	Normal	139	Hypokalemia	3.9	6	Unknown	Unknown	13.5674
65768	91	1	39992.6	50	Female	White	Some_college_or_above	No_married	1.3	Never_smoking	No	Never_drinking	No	Never_drinking	>=450	Yes	Yes	Yes	No	No	Yes	No	32.3	95.8402	97.9	97.9021	9	2.6	5.9	275	1409	66.39	195.34	42.91	1686	2165	6.4	5.34	13.9	5.3	112	Normal	141	Hypokalemia	3.4	5	Unknown	Unknown	18.8474
65772	92	1	20903.6	80	Female	Black	High_school_graduate_or_below	No_married	1.31	Never_smoking	No	Never_drinking	No	Never_drinking	>=450	Yes	Yes	Yes	Yes	No	Yes	No	30.4	31.1877	1511.11	1511.11	7.3	1.7	4.9	210	1573	31.04	220.75	64.6	1931	1784	2.1	12.03	9.8	6.2	23.8	Normal	138	Hyperkalemia	5.3	5	Unknown	Unknown	7.8932
65773	100	1	23181.8	34	Male	Black	Some_college_or_above	Married	3.47	Never_smoking	No	Low_drinking	Yes	Never_drinking	>=450	Yes	Yes	No	Yes	No	No	No	49.7	117.902	162.56	162.562	12.9	2.5	9.5	284	2239	59.32	264.83	105.75	3365	2713	0.6	10.55	13.6	9	24.8	Normal	135	Normal	4.6	6	Unknown	Unknown	10.5976
65820	93	1	10696.9	77	Male	Others	High_school_graduate_or_below	No_married	0.74	Never_smoking	No	Unknown	Yes	Never_drinking	<450	Yes	Yes	Yes	No	No	Yes	No	26.4	53.6803	7.22	7.22222	5.9	1	3.9	216	1173	39.63	207.44	22.33	4748	4700	1.4	14.71	12.7	8.7	47.5	Normal	141	Hypokalemia	3.7	9	Unknown	Unknown	13.5141
65828	91	3	123645	22	Female	White	Some_college_or_above	No_married	1.74	Former_smoking	Yes	Low_drinking	Yes	Light_drinking	>=450	No	Yes	No	No	No	No	No	23.5	105.773	38.25	38.2514	8.7	1.6	6.4	227	1364	35.89	167.16	59.7	1541	2004	4.9	5.3	13.8	3.9	71.9	Normal	135	Hypokalemia	3.6	3	Unknown	Unknown	10.5249
65837	100	1	11300.2	66	Male	Black	Some_college_or_above	No_married	2.35148	Former_smoking	Yes	Never_drinking	No	Never_drinking	<450	Yes	Yes	Yes	Yes	No	No	Yes	31.2	64.293	100.79	100.787	8	2.3	4.9	213	1205	56.69	138.69	49.44	2690	1609	21.9	28.41	14.7	7.6	84	Normal	141	Hypokalemia	3.4	7	Unknown	Unknown	18.8183
65850	92	3	25612.3	58	Male	Others	High_school_graduate_or_below	Married	1.56	Never_smoking	No	Unknown	Yes	Never_drinking	>=450	Yes	Yes	Yes	Yes	No	Yes	No	25.6	78.5155	3666.67	3666.67	7.8	1.7	5.4	208	1149	83.58	98.61	47.87	2738	1813	3.2	8.42	14.9	8.8	18.5	Normal	140	Hypokalemia	3.8	3	Unknown	Unknown	29.0966
65854	90	3	12008.4	56	Male	Others	High_school_graduate_or_below	Married	3.14	Never_smoking	No	Median_drinking	Yes	Never_drinking	>=450	Yes	Yes	No	No	No	No	No	24.5	85.3675	51.95	51.9481	5.7	2.3	2.9	197	1332	42.51	216.23	36.22	1928	1530	0	8.29	14.1	6	60.7	Normal	141	Hypokalemia	3.9	6	Unknown	Unknown	12.7658
65876	102	1	20984.7	36	Male	Black	Some_college_or_above	Married	0	Continuous_smoking	Yes	High_drinking	Yes	Excessive_drinking	>=450	Yes	Yes	Yes	Yes	No	Yes	Yes	46	128.685	755	755	5.9	3.5	1.7	280	3968	72.29	413.79	75.5	3781	3596	3.2	16.62	14.3	8.9	37.2	Normal	139	Hypokalemia	3.5	2	Unknown	Unknown	7.2873
65892	101	1	28861.3	80	Female	White	High_school_graduate_or_below	No_married	0.86	Never_smoking	No	Never_drinking	No	Never_drinking	>=450	Yes	Yes	Yes	No	No	No	No	28.3	49.8646	58.1	58.1034	5.6	2	2.8	183	1589	49.3	204.52	64.91	2416	1490	1.2	8.44	12.2	6.3	95.7	Normal	143	Normal	4.1	7	Unknown	Unknown	12.4103
65905	91	2	15671.8	54	Male	Others	High_school_graduate_or_below	Married	4.63	Former_smoking	Yes	Never_drinking	No	Light_drinking	Unknown	Yes	Yes	No	No	No	Yes	No	23.4	74.9784	174.67	174.667	6.3	1.3	4.3	118	1756	58.33	278.98	31.03	2695	1625	25.6	8.77	17.4	9.4	61.7	Normal	137	Hypokalemia	4	5	Unknown	Unknown	13.287
65910	100	2	14414.2	36	Male	Others	Some_college_or_above	Married	5	Never_smoking	No	Low_drinking	Yes	Never_drinking	>=450	Yes	Yes	No	No	No	No	No	31.1	111.031	47.61	47.6087	5.7	2.1	2.9	253	2320	68.11	343.03	74.28	4241	2437	2.9	15	11.5	8.5	22.7	Normal	141	Normal	4.7	9	Unknown	Unknown	11.7431
65911	92	3	44548.1	76	Female	White	High_school_graduate_or_below	Married	1.59	Former_smoking	Yes	Unknown	Yes	Never_drinking	Unknown	Yes	Yes	Yes	Yes	No	Yes	Yes	35.1	75.0128	90.48	90.4762	8.1	1	6.6	206	1559	86.56	129.17	75.9	3495	1449	5.1	11.46	14	4.1	14.5	Normal	140	Hypokalemia	3.9	2	Unknown	Unknown	22.2091
65928	98	1	18357.7	39	Female	White	Some_college_or_above	Married	1.73	Continuous_smoking	Yes	Low_drinking	Yes	Never_drinking	Unknown	Yes	No	No	No	Yes	No	No	29.5	104.888	37.78	37.7778	10.4	2.9	7.1	302	1284	27.36	266.25	15.73	813	1291	0.4	67.83	13.9	3.9	71.7	Normal	139	Hypokalemia	3.6	5	Unknown	Unknown	8.52336
65957	95	2	30195.7	47	Female	Others	Some_college_or_above	No_married	3.44	Continuous_smoking	Yes	High_drinking	Yes	Excessive_drinking	>=450	Yes	No	No	No	No	No	No	33.2	109.09	60.63	60.625	12.9	2.1	9.9	383	1754	73.55	204.31	52.04	4424	2942	6.3	40.72	15.1	5.6	77.9	Normal	139	Hypokalemia	4	4	Unknown	Unknown	16.7731
65978	98	1	145047	57	Male	White	Some_college_or_above	No_married	2.86	Continuous_smoking	Yes	Median_drinking	Yes	Never_drinking	>=450	Yes	Yes	No	No	No	No	No	34.4	89.3643	37.73	37.7258	7.4	1.9	4.7	181	903	53.19	115.13	26.43	1827	2010	26.1	6.25	17.3	7	61.7	Normal	136	Normal	4.4	9	Unknown	Unknown	23.5615
65987	102	1	49304.1	29	Female	Others	Some_college_or_above	No_married	3.22	Never_smoking	No	Unknown	Unknown	Never_drinking	<450	No	No	No	No	No	No	No	24.7	132.626	32.83	32.8302	6.6	2	4	239	1709	61.8	242.36	57.75	2833	1980	3.1	14.81	13.3	3.7	66.4	Normal	139	Normal	4.4	8	Unknown	Unknown	14.4646
65994	99	2	7964.89	62	Male	Black	High_school_graduate_or_below	Married	1.78852	Never_smoking	No	Never_drinking	No	Never_drinking	Unknown	Yes	Yes	Yes	Yes	No	No	No	30.5	74.175	38	38	7.6	2.1	4.6	253	1501	92.27	180.57	47.67	2764	2899	19	25.99	14.5	9.4	62.9	Hypernatremia	145	Hypokalemia	3.8	2	Unknown	Unknown	24.5889
66033	94	2	67036.9	37	Female	White	High_school_graduate_or_below	Married	3.53052	Continuous_smoking	Yes	High_drinking	Yes	Excessive_drinking	>=450	No	Yes	No	No	No	No	No	23.1	121.625	32.31	32.3077	11.4	2.1	8.6	206	3699	121.25	374.59	125.74	4415	3065	9	20.15	16	6.2	120	Normal	137	Hypokalemia	3.5	2	Unknown	Unknown	13.1117
66045	98	1	23661.5	55	Male	White	High_school_graduate_or_below	Married	0.75	Continuous_smoking	Yes	Unknown	Yes	Never_drinking	Unknown	Yes	Yes	No	No	No	No	No	32	86.863	47.31	47.3134	8	2.4	5.1	212	2173	69.58	327.24	67.69	2532	2710	5.4	12.94	14.3	4	74.9	Normal	140	Normal	4.5	4	Unknown	Unknown	12.8081
66049	90	3	12789.6	73	Male	Others	Some_college_or_above	Married	3.04	Never_smoking	No	Median_drinking	Yes	Never_drinking	>=450	Yes	Yes	Yes	No	No	Yes	No	32.5	60.2157	44.55	44.5545	5.9	1.3	4	166	1536	57.24	172.49	71.02	6555	1859	2.8	9.47	14.6	7.7	105	Normal	139	Hypokalemia	4	4	Unknown	Unknown	14.9062
66050	100	2	10423.4	80	Female	Black	Some_college_or_above	No_married	0.78	Never_smoking	No	Never_drinking	No	Never_drinking	>=450	Yes	Yes	No	No	No	No	Yes	28.1	88.8295	41.43	41.4286	6.7	3.4	2.6	210	609	22.22	100.54	14.42	772	1037	4	3.3	12.7	4.9	37.5	Normal	140	Hypokalemia	3.7	6	Unknown	Unknown	14.5944
66059	91	3	11234.2	60	Male	Others	Some_college_or_above	No_married	4.47	Former_smoking	Yes	Median_drinking	Yes	Light_drinking	>=450	No	Yes	No	No	Yes	No	No	29.2	59.1463	48.95	48.9474	5.4	1.2	3.5	229	3030	82.42	424.93	94.21	5017	4363	15.2	20.18	14.7	7.4	166	Normal	137	Normal	4.3	7	Unknown	Unknown	10.8805
66068	103	1	7467.83	76	Male	Others	High_school_graduate_or_below	Married	0.65	Former_smoking	Yes	Low_drinking	Yes	Never_drinking	Unknown	Yes	Yes	No	Yes	No	No	Yes	21.2	56.1831	289.72	289.72	10	2.2	6.4	220	1473	58.72	220.84	44.8	2453	2130	17.9	9.47	13.1	9.6	95.3	Normal	141	Normal	4.5	8	Unknown	Unknown	15.9457
66079	101	2	26946.7	54	Male	Black	High_school_graduate_or_below	No_married	1.65	Continuous_smoking	Yes	Unknown	Yes	Never_drinking	Unknown	Yes	Yes	No	No	No	Yes	Yes	33.8	120.533	61.17	61.165	4.9	1.4	3.3	173	1850	82.03	229.83	67.15	2669	1066	7.2	9.42	12.7	6	33.6	Hypernatremia	145	Hypokalemia	3.9	6	Unknown	Unknown	17.7362
66108	92	1	20296.1	53	Male	Others	High_school_graduate_or_below	Married	0.76	Never_smoking	No	Median_drinking	Yes	Excessive_drinking	<450	No	Yes	No	No	No	No	No	24.1	102.518	123.08	123.077	5.6	1.4	3.8	256	2307	85.5	336.54	36.11	3878	3483	25.3	13.15	10.9	6.6	58.3	Normal	138	Hypokalemia	3.8	9	Unknown	Unknown	14.8244
66152	99	1	12735	58	Female	Black	Some_college_or_above	No_married	1.06	Continuous_smoking	Yes	Median_drinking	Yes	Never_drinking	Unknown	Yes	Yes	No	No	No	No	No	17.6	134.578	43.9	43.9024	5.2	2.1	2.7	167	3190	164.35	259.32	163.18	5729	3452	116.4	21.23	13.5	2.9	53.3	Normal	141	Hypokalemia	3.6	5	Unknown	Unknown	20.6082
66153	101	1	16064.1	78	Male	White	Some_college_or_above	No_married	1.11	Former_smoking	Yes	Never_drinking	No	Never_drinking	>=450	Yes	Yes	No	No	Yes	Yes	Yes	28	46.5934	3.56	3.55556	4.4	1.8	2.1	211	1289	28.63	180.24	53.09	1989	1655	0	6.62	14.6	10.1	99.8	Normal	136	Hypokalemia	3.9	7	Unknown	Unknown	8.88441
66154	101	1	74840.5	74	Male	White	High_school_graduate_or_below	No_married	1.16	Former_smoking	Yes	Unknown	Yes	Never_drinking	>=450	Yes	Yes	No	No	Yes	No	No	27.8	46.3809	25.67	25.6716	7.2	1.4	5.4	162	1832	57.26	227.56	79.99	3438	1704	22.4	8.26	17	6.3	129	Normal	139	Normal	4.5	1	Unknown	Unknown	12.5022
66161	92	1	16276.1	80	Male	White	High_school_graduate_or_below	No_married	0.98	Former_smoking	Yes	High_drinking	Yes	Excessive_drinking	Unknown	Yes	No	Yes	No	Yes	Yes	No	18.8	81.1279	117.39	117.391	7.6	2	4.6	121	2232	53.61	282.89	68.72	1906	2686	16	39.71	11.3	7.6	90.4	Normal	135	Normal	4.3	1	Unknown	Unknown	9.60753
66162	93	2	11057.1	60	Female	Others	Some_college_or_above	Married	5	Never_smoking	No	Never_drinking	No	Never_drinking	Unknown	Yes	Yes	Yes	Yes	No	Yes	No	30.3	107.245	56.33	56.3333	6.6	2.3	3.3	261	839	42.14	102.49	35.88	1586	1323	2.3	9.94	13.1	6	74	Normal	140	Hypokalemia	3.9	7	Unknown	Unknown	20.0906
66192	94	1	35446.1	80	Male	White	Some_college_or_above	Married	3.8	Former_smoking	Yes	Median_drinking	Yes	Light_drinking	<450	Yes	Yes	Yes	Yes	Yes	No	No	26.5	73.6382	45.71	45.7143	2.3	1.6	0.3	133	1631	114.83	145.97	55.36	2579	3054	54.7	11.97	14.1	4.8	72.2	Normal	140	Normal	4.3	5	Unknown	Unknown	28.1619
66204	100	1	37031	33	Female	Black	Some_college_or_above	Married	3.47	Never_smoking	No	Low_drinking	Yes	Never_drinking	<450	Yes	No	No	No	No	No	No	45	108.402	41.5	41.502	10	3.8	5.4	284	1742	60	201.25	78.64	2978	1491	2.7	10.2	12	4.9	29.9	Normal	141	Hypokalemia	4	2	Unknown	Unknown	13.7773
66207	96	1	8115.96	80	Male	Black	High_school_graduate_or_below	No_married	3.58	Never_smoking	No	Never_drinking	No	Never_drinking	Unknown	Yes	Yes	Yes	Yes	No	Yes	Yes	38.2	97.7836	232.56	232.558	4.3	1.7	2.2	189	3978	189.33	442.03	165.62	6503	6100	12.9	33.65	10.6	7.7	26.9	Normal	139	Normal	4.2	4	Unknown	Unknown	19.0377
66210	90	3	10210.6	63	Female	Black	High_school_graduate_or_below	Married	0.78	Never_smoking	No	Unknown	Yes	Never_drinking	>=450	Yes	Yes	Yes	Yes	Yes	No	Yes	37.8	50.005	27.41	27.4074	4.9	2	2.4	249	750	53.39	71.5	28.01	1545	1715	1.5	3.95	11.4	7.2	98.8	Normal	141	Normal	4.3	6	Unknown	Unknown	28.4747
66214	101	1	31485.7	70	Female	White	High_school_graduate_or_below	Married	1.83	Continuous_smoking	Yes	Unknown	Yes	Never_drinking	Unknown	Yes	Yes	Yes	No	No	No	No	16.2	65.5187	90.38	90.3846	10.2	3	6	392	1756	49.89	298.36	43.48	1724	1581	17.9	36.15	14.4	4.8	106	Hyponatremia	129	Hypokalemia	4	3	Unknown	Unknown	11.3645
66224	95	2	49508.5	80	Female	White	High_school_graduate_or_below	No_married	0.54	Never_smoking	No	Never_drinking	No	Never_drinking	<450	Yes	Yes	No	No	No	No	No	26.1	71.2097	93.33	93.3333	5.9	1	4.3	271	1223	32.34	184.91	41.24	1624	1416	1255	78.88	14.1	3.2	173	Normal	141	Hypokalemia	3.8	3	Unknown	Unknown	10.5773
66271	95	1	15385.8	80	Male	White	High_school_graduate_or_below	Married	0.82	Continuous_smoking	Yes	Unknown	Yes	Never_drinking	Unknown	Yes	Yes	Yes	No	No	Yes	Yes	26.2827	47.8482	511.72	511.719	7.3	2.1	4.4	124	1153	23.16	137.41	59.54	2191	1165	1.8	21.38	14.7	7.2	84.7	Normal	142	Normal	4.3	5	Unknown	Unknown	8.03469
66280	92	1	19899	69	Female	Others	High_school_graduate_or_below	Married	1.58216	Never_smoking	No	Never_drinking	No	Never_drinking	Unknown	Yes	Yes	No	No	No	No	No	22	98.5929	67.24	67.2414	7.2	3.3	3.2	193	832	48.61	81.86	33.43	1900	1098	7.2	4.32	14.5	4.9	65.9	Normal	142	Hypokalemia	3.5	7	Unknown	Unknown	23.3702
66294	91	2	56449.5	76	Male	White	Some_college_or_above	Married	3.51158	Former_smoking	Yes	Median_drinking	Yes	Never_drinking	<450	Yes	Yes	Yes	No	Yes	No	No	27.7	42.2015	28.83	28.8288	10.8	1.2	8.1	147	1886	72.34	180.77	100.53	3449	2259	70.7	9.82	16.2	4.2	126	Normal	138	Normal	4.9	6	Unknown	Unknown	15.3425
66309	102	1	27263.7	30	Female	Others	High_school_graduate_or_below	No_married	1.02	Continuous_smoking	Yes	High_drinking	Yes	Excessive_drinking	Unknown	No	No	No	No	No	No	No	21.6	127.755	54.47	54.4681	6.3	1.4	4.1	333	4373	121.79	500.55	193.96	6554	4193	5.7	23.46	8.9	4.3	28.7	Normal	137	Hypokalemia	3	4	Unknown	Unknown	11.1402
66311	103	2	14953.4	39	Male	Others	Some_college_or_above	Married	5	Former_smoking	Yes	Median_drinking	Yes	Never_drinking	<450	No	No	No	Yes	No	No	No	23	121.037	391.57	391.566	6.3	1.7	4.1	347	1073	65.88	100.89	44.18	2074	1984	16.3	6.99	15.3	8.2	60.9	Normal	139	Hypokalemia	3.9	7	Unknown	Unknown	24.5592
66339	95	1	28443.7	18	Male	Others	Unknown	Unknown	2.46	Unknown	Unknown	Median_drinking	Yes	Excessive_drinking	<450	Yes	Yes	No	No	Unknown	No	No	21.3	127.206	70.54	70.5357	4.9	1.3	2.5	160	3334	103.88	347.78	119.66	3804	2750	13.5	20.77	14.6	4.1	87.5	Normal	139	Hypokalemia	3.9	1	Unknown	Unknown	12.4631
66373	94	1	39491.9	68	Female	White	High_school_graduate_or_below	Married	0.86	Former_smoking	Yes	Unknown	Yes	Never_drinking	<450	Yes	Yes	Yes	Yes	No	Yes	Yes	39.9	101.384	38.33	38.3333	8.2	1.7	5.2	377	1514	115.46	171.91	42.76	3381	4597	32.1	15.34	12.4	6.5	95.3	Normal	138	Hypokalemia	3.6	8	Unknown	Unknown	30.5046
66382	92	3	43256	40	Female	Others	Some_college_or_above	Married	2.82	Former_smoking	Yes	Median_drinking	Yes	Never_drinking	Unknown	Yes	Yes	Yes	Yes	No	No	Yes	33.8	114.588	52.7	52.7027	11.3	2.6	7.7	352	2746	121.66	270.06	136.48	4686	4716	27	36.12	13.3	4.8	81.3	Normal	136	Normal	4.3	9	Unknown	Unknown	17.7218
66404	91	1	59277.5	35	Female	White	Some_college_or_above	Married	2.44	Never_smoking	No	Never_drinking	No	Never_drinking	<450	No	Yes	No	No	No	No	No	27.8	103.818	285.71	285.714	4.9	1.2	3.2	292	3820	101.6	486.55	168.51	3269	4030	5.6	18.48	12.7	5.2	85.8	Normal	137	Hypokalemia	3.6	5	Unknown	Unknown	10.6387
66410	101	1	28721.1	43	Male	White	High_school_graduate_or_below	No_married	1.31	Never_smoking	No	Unknown	Unknown	Never_drinking	>=450	Yes	No	No	No	No	No	No	66.2	106.207	109.86	109.859	7.1	2.1	4.3	176	6870	192.18	885.54	290.02	12806	6542	12.8	34.14	15.2	6.2	61.3	Normal	138	Hypokalemia	3.9	7	Unknown	Unknown	11.1895
66416	98	1	131591	63	Female	White	High_school_graduate_or_below	Married	3.3	Never_smoking	No	Low_drinking	Yes	Light_drinking	<450	No	Yes	No	No	No	No	No	20.6	59.1567	5.4	5.39683	6.6	1.8	3.9	204	1773	61.99	214.49	71.66	2735	3172	31.05	29.39	13.9	4.4	107	Normal	140	Hypokalemia	3.9	5	Unknown	Unknown	13.9853
66425	99	1	9255.72	79	Male	Black	High_school_graduate_or_below	Married	1.69	Never_smoking	No	Unknown	Unknown	Never_drinking	>=450	Yes	Yes	Yes	No	Yes	No	Yes	25.2	40.2174	140.51	140.506	4.3	1.2	2.6	224	1331	71.24	190.84	39.31	2223	3720	35.9	22.67	10.4	8.5	92.3	Normal	140	Normal	4.8	9	Unknown	Unknown	21.4095
66443	92	3	60280.1	38	Female	Others	High_school_graduate_or_below	No_married	1.12	Former_smoking	Yes	Never_drinking	No	Never_drinking	<450	Yes	Yes	No	No	No	No	No	34.9	143.81	130.77	130.769	6.1	2.3	3	391	956	34.26	177.8	14.25	1204	1525	0.2	5.68	9.5	4	20.9	Normal	139	Hypokalemia	3.1	7	Unknown	Unknown	14.3347
66457	90	1	17530.4	70	Male	Others	High_school_graduate_or_below	Married	0.79	Never_smoking	No	Unknown	Yes	Never_drinking	Unknown	Yes	Yes	Yes	Yes	No	No	No	40.5	57.2521	142.62	142.615	7.1	2.8	3.3	208	1546	76.26	191.95	53.06	3309	3072	4.6	9.59	14.4	5	94.5	Normal	139	Normal	4.2	3	Unknown	Unknown	19.7309
66458	97	1	21220.9	70	Female	Black	Some_college_or_above	No_married	1.16	Never_smoking	No	Low_drinking	Yes	Never_drinking	>=450	Yes	Yes	Yes	Yes	No	Yes	No	36.3	68.9062	166.67	166.667	6.1	2.7	2.8	210	2109	56.85	310.88	73.62	4198	2439	1.7	81.87	10.6	8.3	40.2	Normal	139	Hypokalemia	3.7	7	Unknown	Unknown	10.7824
66469	101	1	27840	18	Male	White	Unknown	Unknown	0.08	Unknown	Unknown	Median_drinking	Yes	Never_drinking	>=450	Yes	No	No	No	Unknown	No	No	21.7	127.206	40.48	40.4819	9.1	2.3	5.7	270	4314	103.82	683.65	136.32	6768	5138	13.8	24.73	14.4	7	79.7	Normal	137	Hypokalemia	3.8	5	Unknown	Unknown	9.62633
66472	103	1	115113	61	Male	White	Some_college_or_above	Married	5	Former_smoking	Yes	Never_drinking	No	Never_drinking	Unknown	Yes	Yes	Yes	Yes	Yes	No	No	41.3	95.9245	143	143	10.1	2.6	6.2	681	1723	106.11	207.85	54.99	3086	3439	21	12.79	14.5	5.7	34.7	Normal	142	Hypokalemia	3.9	11	Unknown	Unknown	24.6338
66504	94	2	56320.8	70	Male	White	Some_college_or_above	No_married	3.23	Former_smoking	Yes	High_drinking	Yes	Excessive_drinking	>=450	Yes	Yes	No	Yes	No	No	Yes	36.1	90.9778	41.2	41.2	8.1	2.3	5	236	1312	21.41	178.7	34.67	1103	2189	63	4.05	16.3	7.2	82.7	Normal	140	Normal	4.1	3	Unknown	Unknown	6.52744
66507	94	2	62471.6	74	Male	White	High_school_graduate_or_below	No_married	4.59	Never_smoking	No	Low_drinking	Yes	Never_drinking	>=450	Yes	Yes	Yes	No	Yes	No	Yes	31.2	84.2283	35.81	35.8095	6.7	1.6	4.2	157	2008	118.08	227.52	71.14	3759	3362	117.5	22.16	14.3	5.6	127	Normal	141	Hypokalemia	3.5	3	Unknown	Unknown	23.5219
66542	96	2	8952.59	63	Male	Black	Some_college_or_above	Married	2.7	Continuous_smoking	Yes	Low_drinking	Yes	Never_drinking	>=450	Yes	Yes	Yes	Yes	No	No	Yes	35	115.063	1024.31	1024.31	4.8	2.1	2.2	264	3374	164.39	345.62	148.76	6018	3990	20.7	17.9	11	5.1	68.1	Normal	139	Hypokalemia	4	3	Unknown	Unknown	19.489
66578	103	2	17658.8	18	Female	Others	Unknown	Unknown	1.21248	Unknown	Unknown	Low_drinking	Yes	Never_drinking	>=450	No	No	No	No	Unknown	No	No	32.2	147.299	68.49	68.4892	8.1	1.7	5.8	346	4181	171.35	507.96	166.32	5764	4417	9.1	30.57	13.4	4.6	52.5	Normal	141	Hypokalemia	3.9	4	Unknown	Unknown	16.3932
66594	98	2	9879.5	61	Male	Others	High_school_graduate_or_below	No_married	1.19	Continuous_smoking	Yes	Unknown	Yes	Never_drinking	Unknown	Yes	Yes	Yes	Yes	No	No	No	33.6	87.8396	33.85	33.8542	8.1	2.5	4.4	236	3018	152.05	253.55	160.45	3669	3350	9.5	14.81	16.9	5.3	40.2	Normal	140	Normal	4.2	5	Unknown	Unknown	20.1524
66597	96	2	31437.1	54	Female	Others	High_school_graduate_or_below	No_married	4.04	Continuous_smoking	Yes	Unknown	Yes	Never_drinking	>=450	Yes	Yes	Yes	Yes	No	Yes	No	37.8	110.109	155.43	155.429	11.9	2.6	8	345	2803	111	272.04	143.1	5135	3774	25.9	40.66	11.3	7.2	20	Normal	137	Normal	4.3	6	Unknown	Unknown	15.8402
66630	101	1	15360.9	58	Male	Others	High_school_graduate_or_below	Married	5	Never_smoking	No	Low_drinking	Yes	Never_drinking	Unknown	Yes	Yes	No	No	No	No	No	31.2	73.559	207.47	207.468	5.3	1.5	3.2	223	1825	104.15	293.37	25.73	3334	2553	4.8	13.53	15.7	6.6	68	Normal	143	Hypokalemia	3.8	6	Unknown	Unknown	22.8274
66631	99	1	10604.4	69	Female	Black	High_school_graduate_or_below	No_married	1.01	Former_smoking	Yes	Never_drinking	No	Never_drinking	>=450	Yes	No	Yes	No	No	No	No	35.9	58.0598	4.68	4.68085	6.1	2.7	2.9	362	1267	45.76	174.92	49.03	1549	2032	2.5	20.22	12.4	7.2	85.7	Normal	137	Hypokalemia	3.9	7	Unknown	Unknown	14.4467
66635	96	1	9256.02	78	Male	Others	Some_college_or_above	Married	3.97	Former_smoking	Yes	Median_drinking	Yes	Light_drinking	>=450	Yes	Yes	No	Yes	No	No	No	26.9	52.1211	12.29	12.2917	6.8	2.8	3.4	228	768	22.85	94.86	17.22	1547	1030	30.1	4.22	14.7	7.4	88.5	Normal	138	Hypokalemia	3.9	7	Unknown	Unknown	11.901
66636	100	2	16413.7	19	Female	Black	Unknown	Unknown	2.67	Unknown	Unknown	Never_drinking	No	Never_drinking	Unknown	No	No	No	No	Unknown	No	No	17	141.749	55.79	55.7895	11	2.8	7.5	415	2031	85.61	208.46	96.27	4260	2271	2.2	12.06	12.7	5.1	23.6	Normal	140	Hypokalemia	3.5	1	Unknown	Unknown	16.8607
66649	100	2	15096.3	53	Female	Black	Some_college_or_above	No_married	1.34	Continuous_smoking	Yes	Unknown	Yes	Never_drinking	Unknown	Yes	Yes	No	No	No	Yes	No	30.6	111.633	483.33	483.333	4.1	1.5	2	238	1557	83.07	195.59	52.21	6252	3031	2.1	13.69	12	5.8	68.2	Normal	136	Hypokalemia	3.8	8	Unknown	Unknown	21.341
66731	99	2	134978	46	Male	White	Some_college_or_above	No_married	5	Never_smoking	No	Low_drinking	Yes	Never_drinking	Unknown	Yes	Yes	No	No	No	Yes	Yes	36.2	71.612	74.72	74.7154	5.4	1.6	3	217	3484	130.58	470.96	127.52	10875	5932	2.5	23.35	16.3	9	40.6	Normal	140	Normal	4.1	12	Unknown	Unknown	14.992
66744	98	2	11727.8	80	Male	White	High_school_graduate_or_below	No_married	1.82492	Former_smoking	Yes	Unknown	Yes	Never_drinking	Unknown	Yes	Yes	Yes	No	No	Yes	No	30.8	29.6796	19.37	19.3684	7.3	1.6	4.8	279	2167	55.08	279.07	97.74	3582	2883	2.7	17.64	9.6	8.2	71.4	Normal	137	Normal	4.7	5	Unknown	Unknown	10.1671
66758	95	1	65791.5	80	Female	White	Some_college_or_above	No_married	2.93428	Never_smoking	No	Never_drinking	No	Never_drinking	Unknown	Yes	Yes	No	No	Yes	No	No	24.7	62.9989	33.76	33.7624	5.8	1.5	3.6	195	2230	100.14	286.21	79.28	3440	3240	8.1	44.98	11.6	6.2	69.4	Normal	139	Hyperkalemia	5.1	7	Unknown	Unknown	17.9623
66793	101	2	17382.9	50	Male	Black	High_school_graduate_or_below	No_married	2.64	Never_smoking	No	Never_drinking	No	Never_drinking	<450	Yes	Yes	Yes	No	No	No	No	30.8	44.5967	10.3	10.2985	11.2	2.6	7.3	267	570	26.37	61.94	24.14	1021	772	4.4	3.1	15.6	9.8	46.8	Normal	136	Normal	4.8	4	Unknown	Unknown	18.5053
66804	101	2	13581	74	Male	Black	High_school_graduate_or_below	No_married	1.13	Former_smoking	Yes	Unknown	Yes	Never_drinking	Unknown	Yes	Yes	No	Yes	No	Yes	Yes	30.4	69.3014	61.7	61.7037	4.9	1.5	2.9	135	1269	52.56	111.43	67.67	3310	1788	20	6.72	12.3	7.1	86.3	Normal	138	Hypokalemia	3.5	1	Unknown	Unknown	16.5674
66821	102	2	45058.1	30	Female	Others	High_school_graduate_or_below	Married	1.12	Never_smoking	No	Never_drinking	No	Never_drinking	Unknown	No	Yes	No	No	No	No	No	33.8	145.287	386.99	386.986	9.2	3.1	5.3	336	1160	52.72	148.46	42.76	2647	2316	3.9	7.18	12.4	4.5	29.1	Normal	135	Hypokalemia	3.8	6	Unknown	Unknown	18.1793
66832	99	1	7606.54	75	Male	Black	Some_college_or_above	No_married	1.84	Never_smoking	No	Unknown	Yes	Never_drinking	<450	Yes	Yes	Yes	No	No	No	No	25.9	104.002	381.41	381.41	5.6	1	4	198	2096	74.7	268.52	82.42	3154	2765	5.2	10.41	12.6	4.9	66.5	Normal	139	Normal	4.1	4	Unknown	Unknown	14.2557
66877	98	2	64695.2	80	Female	White	High_school_graduate_or_below	Married	1.63	Never_smoking	No	Never_drinking	No	Never_drinking	Unknown	Yes	Yes	Yes	No	No	Yes	No	23.5	50.2852	148.8	148.8	5.1	1.3	3.1	79	980	38.41	141.21	32.66	1806	2388	13.2	7.98	10.6	10.7	54	Normal	139	Hypokalemia	3.6	6	Unknown	Unknown	15.6776
66897	100	2	17642.1	28	Female	Black	Some_college_or_above	Married	3.24	Never_smoking	No	Never_drinking	No	Never_drinking	>=450	No	Yes	No	No	No	No	No	29.8	159.139	31.39	31.3869	9	2.9	5.6	282	1161	41.12	121.01	57.86	1755	1089	10.4	22.11	11.1	3.4	31.4	Normal	135	Hypokalemia	3.5	5	Unknown	Unknown	14.1671
66974	95	2	11599.5	72	Male	Black	High_school_graduate_or_below	Married	1.45	Continuous_smoking	Yes	Median_drinking	Yes	Never_drinking	<450	Yes	Yes	No	Yes	No	Yes	Yes	31.6	66.9718	78.57	78.5714	7.4	3.3	3.2	186	1757	127.2	170.22	62.08	4098	3294	26.4	16.82	14.8	8.2	36.4	Normal	136	Normal	4.2	7	Unknown	Unknown	28.9585
67002	96	2	22287	39	Male	Black	High_school_graduate_or_below	Married	1.08	Never_smoking	No	Never_drinking	No	Never_drinking	>=450	Yes	Yes	Yes	Yes	No	No	No	37.1	69.1833	339.15	339.151	6.1	2.3	3.3	205	5081	107.62	844.15	153.46	5236	5891	21.5	62.74	13	4.9	54.4	Normal	141	Hypokalemia	3.5	1	Unknown	Unknown	8.47235
67012	92	3	14167.5	34	Female	Others	Some_college_or_above	Married	0.91	Former_smoking	Yes	Unknown	Yes	Never_drinking	<450	Yes	Yes	No	No	No	Yes	Yes	31.4	126.073	50.36	50.3597	7.1	2.2	4.1	230	1363	83.76	127.62	60.39	2825	1927	2.4	8.17	12.6	6.2	47.2	Normal	142	Hypokalemia	3.5	3	Unknown	Unknown	24.5811
67014	100	2	18746.9	48	Female	Black	High_school_graduate_or_below	No_married	0.95	Never_smoking	No	Never_drinking	No	Never_drinking	Unknown	No	No	No	No	No	No	No	32.5	13.4518	270.31	270.312	6.1	2.8	2.6	112	1250	68.95	139.81	46.05	2320	834	0.5	8.05	11	3	30.8	Normal	138	Hypokalemia	3.9	5	Unknown	Unknown	22.064
67020	98	2	78828.9	78	Male	White	Some_college_or_above	Married	5	Former_smoking	Yes	High_drinking	Yes	Light_drinking	<450	Yes	Yes	Yes	No	Yes	Yes	No	35	52.9043	145.05	145.045	5.1	1.2	2.9	247	2118	76.09	279.51	58.67	3450.4	3352	41.15	24.79	13.4	5.1	57.9	Normal	138	Hypokalemia	3.7	6	Unknown	Unknown	14.3702
67025	90	2	23904.9	78	Female	Others	High_school_graduate_or_below	Married	0.89	Never_smoking	No	Unknown	Yes	Never_drinking	>=450	Yes	Yes	Yes	Yes	No	Yes	No	46.4	62.5758	42.05	42.0455	7.3	2	4.7	255	723	30.63	114.85	15.81	1552	1256	0.1	5.07	12.6	5.2	49.2	Normal	141	Hypokalemia	4	7	Unknown	Unknown	16.9461
67031	97	2	12921.2	18	Female	Black	Unknown	Unknown	0.92	Unknown	Unknown	Never_drinking	No	Never_drinking	>=450	No	No	No	No	Unknown	No	No	26.3	146.615	35.95	35.9459	5.6	1.7	3.4	218	1103	19.57	176.2	36.32	1607	604	1.9	11.06	13.1	4.2	42	Normal	142	Hypokalemia	3.3	5	Unknown	Unknown	7.09701
67052	94	1	29232.9	56	Male	White	High_school_graduate_or_below	No_married	0.75	Continuous_smoking	Yes	Unknown	Yes	Never_drinking	Unknown	Yes	Yes	Yes	Yes	No	Yes	Yes	30.3	59.5097	30.15	30.1493	8.6	2.5	5.1	291	1323	63.58	117.85	67.21	2428	1895	11.8	8.12	14.9	6.7	39.2	Normal	139	Hyperkalemia	5	5	Unknown	Unknown	19.223
67092	90	1	67969.3	76	Male	White	Some_college_or_above	No_married	4.03	Former_smoking	Yes	Unknown	Yes	Never_drinking	<450	Yes	Yes	No	No	No	No	No	27.9	51.7098	3.6	3.6	8.6	1.3	6.2	227	1650	108.38	223.21	37.11	3939	3522	50	38.06	14.8	7	119	Normal	140	Normal	4.2	3	Unknown	Unknown	26.2739
67137	98	2	8948.41	67	Male	Others	High_school_graduate_or_below	Married	2.04	Never_smoking	No	Never_drinking	No	Never_drinking	Unknown	No	Yes	Yes	Yes	No	No	No	27.2	80.6794	35.65	35.6522	5.8	1.8	3.3	109	1824	90.95	172.12	86.62	4338	2437	3.8	15.22	16.5	5.2	63.2	Normal	136	Normal	4.5	6	Unknown	Unknown	19.9452
67141	96	2	74326.6	72	Female	White	Some_college_or_above	Married	3.61362	Former_smoking	Yes	High_drinking	Yes	Excessive_drinking	<450	Yes	Yes	Yes	No	Yes	No	No	16.6	92.8466	118.6	118.605	6.8	2	4.1	310	1204	28.47	153.44	38.22	1139	1904	2.8	13.24	13.3	4.2	15.9	Normal	136	Normal	4.5	7	Unknown	Unknown	9.45847
67159	92	2	12419	80	Male	Others	Some_college_or_above	Married	1.08	Former_smoking	Yes	Low_drinking	Yes	Light_drinking	Unknown	Yes	Yes	No	Yes	Yes	Yes	No	23.9	62.4621	30.59	30.5936	5.2	0.8	3.7	187	1525	46.13	226.99	49.19	2130	1564	28.2	10.81	13.7	7.2	75.7	Normal	140	Hypokalemia	3.4	3	Unknown	Unknown	12.0997
67177	94	1	69187.5	74	Female	White	High_school_graduate_or_below	No_married	0.88	Continuous_smoking	Yes	Unknown	Yes	Never_drinking	>=450	Yes	Yes	No	No	No	No	No	28.2	109.898	57.65	57.6471	6.1	0.9	4.6	225	2410	102.39	287.71	95.48	2699	3791	28.8	27.94	13.8	3.3	63.2	Normal	143	Hypokalemia	3.9	1	Unknown	Unknown	16.9942
67201	97	2	22383.1	40	Male	Black	High_school_graduate_or_below	Married	0.46	Never_smoking	No	Never_drinking	No	Never_drinking	>=450	Yes	Yes	No	Yes	No	No	No	22.8	120.629	47.14	47.1429	6.3	2.9	3.1	260	2587	81.31	353.36	95.14	3905	2078	1.5	11.32	15.9	5.1	55.3	Normal	137	Normal	4.1	3	Unknown	Unknown	12.5721
67209	102	1	57877.5	80	Female	White	Some_college_or_above	No_married	1.84	Never_smoking	No	Never_drinking	No	Never_drinking	Unknown	Yes	Yes	No	No	Yes	No	No	25.5	100.152	46.1	46.1017	10.3	1.4	8.1	279	2167	54.7	295.29	93.32	3478	2128	22.4	12.91	14.5	3.5	78.6	Normal	138	Normal	4.4	6	Unknown	Unknown	10.0969
67225	90	3	9127.66	80	Male	White	Some_college_or_above	No_married	1.07	Never_smoking	No	Unknown	Yes	Never_drinking	Unknown	No	No	No	No	No	No	No	17.7	74.4194	125	125	7.1	1.3	4.9	195	1341	56.93	173.07	50.01	3463	1981	2.5	9.48	8.7	5	59.6	Normal	139	Hypokalemia	4	11	Unknown	Unknown	16.9814
67236	102	2	43763	48	Female	Others	High_school_graduate_or_below	Married	1.78684	Never_smoking	No	Unknown	Yes	Never_drinking	Unknown	Yes	No	No	No	No	No	Yes	36	112.581	245.61	245.614	9.4	2.4	6.1	309	1745	45.68	274.16	53.18	2828	1376	1.7	13.65	12.5	4.9	69.8	Normal	141	Hypokalemia	3.7	7	Unknown	Unknown	10.4711
67275	98	2	18119.9	77	Male	White	High_school_graduate_or_below	Married	0.88	Continuous_smoking	Yes	Median_drinking	Yes	Never_drinking	Unknown	No	No	No	No	No	No	No	23.8	28.8096	19.65	19.6522	9.9	1.3	7.6	206	1747	68.3	273.12	50.32	2029	2294	7.4	45.27	13.5	4.5	66.2	Normal	138	Hypokalemia	3.9	5	Unknown	Unknown	15.6382
67276	90	2	10855.7	60	Female	Others	High_school_graduate_or_below	No_married	1.34	Continuous_smoking	Yes	Never_drinking	No	Never_drinking	>=450	Yes	Yes	No	Yes	No	No	No	32.3	108.428	51.33	51.3274	4.9	2.2	2.2	235	1093	43.8	140.8	40.6	2068	1841	1.4	8.83	12.8	4.9	24.1	Normal	138	Hypokalemia	3.8	5	Unknown	Unknown	16.0293
67281	94	2	35013.6	42	Female	Others	High_school_graduate_or_below	No_married	1.2717	Former_smoking	Yes	Never_drinking	No	Never_drinking	Unknown	Yes	No	No	No	Yes	No	No	35.3	123.736	68.09	68.0851	6.6	2	4.2	347	2251	62.46	309.71	87.28	2837	2700	5.5	11.65	11.2	3.1	61.9	Normal	139	Hypokalemia	3.2	7	Unknown	Unknown	11.0991
67309	93	2	15704.3	72	Male	Others	Some_college_or_above	Married	3.14	Continuous_smoking	Yes	Median_drinking	Yes	Never_drinking	Unknown	Yes	Yes	Yes	No	No	No	Yes	25.6	52.0515	6.67	6.66667	7.6	1.9	3.9	200	2281	88.24	359.82	62.77	2825	3992	6.8	21.67	16.5	6.1	79.2	Normal	143	Normal	4.9	12	Unknown	Unknown	15.4739
67326	97	2	25148.1	47	Female	Black	Some_college_or_above	No_married	0.76	Continuous_smoking	Yes	Median_drinking	Yes	Never_drinking	Unknown	Yes	Yes	No	Yes	No	No	No	52.8	79.5143	84.34	84.3382	9	2.7	5.6	211	4421	69.77	747.21	134.33	3504	2471	0.3	19.87	16.2	7.6	27.4	Normal	143	Hypokalemia	3.6	5	Unknown	Unknown	6.3126
67347	92	1	40488.9	80	Male	White	High_school_graduate_or_below	Married	2.04	Former_smoking	Yes	Low_drinking	Yes	Never_drinking	Unknown	Yes	Yes	Yes	No	No	Yes	No	33.4	57.3263	55.61	55.6122	8.4	1.4	5.7	282	2424	47.35	359.54	93.21	3032	1553	6.6	15.97	15.4	6.1	54.9	Normal	142	Hypokalemia	3.8	3	Unknown	Unknown	7.81353
67359	103	1	62692.5	74	Male	White	Some_college_or_above	Married	5	Never_smoking	No	Median_drinking	Yes	Never_drinking	>=450	Yes	Yes	Yes	No	No	No	No	26.5	55.6658	11.09	11.0891	5.3	1.6	2.9	181	1709	131.21	205.81	40.43	3041	3550	59.5	15.15	14.9	6.5	89.7	Normal	138	Normal	4.5	7	Unknown	Unknown	30.7104
67362	92	2	13289.7	47	Female	Others	High_school_graduate_or_below	Married	1.91	Never_smoking	No	Unknown	Unknown	Never_drinking	<450	Yes	Yes	No	No	No	No	No	27.9	128.024	34.21	34.2105	6.6	2	4.1	309	1034	78.35	110.68	31.78	6441	2815	1.1	8.66	13.4	6	52.3	Normal	140	Hypokalemia	3.5	8	Unknown	Unknown	30.3095
67373	100	2	11542.9	64	Female	Others	High_school_graduate_or_below	Married	1.8326	Never_smoking	No	Never_drinking	No	Never_drinking	<450	Yes	Yes	Yes	Yes	No	Yes	Yes	33.6	42.2954	51.59	51.5924	6.6	1.3	4.7	206	1063	33.49	136.4	42.65	1520	1343	0.1	7.42	15.3	8.8	109	Normal	140	Hypokalemia	3.6	4	Unknown	Unknown	12.6021
67391	91	3	79023.3	30	Female	White	Some_college_or_above	Married	5	Never_smoking	No	Low_drinking	Yes	Never_drinking	Unknown	No	Yes	No	No	No	No	No	30.6	150.893	42.17	42.1687	14.1	2.4	10.2	268	2166	89.61	244.18	93.34	3907	2031	4.5	10.39	12	3.6	87.5	Normal	137	Hypokalemia	3.5	4	Unknown	Unknown	16.5485
67411	90	3	26729.1	43	Male	Others	High_school_graduate_or_below	No_married	1.48	Never_smoking	No	Median_drinking	Yes	Never_drinking	>=450	Yes	Yes	No	No	No	No	No	34.9	97.5428	318.37	318.367	8.6	2.1	5.6	292	2177	78.3	333.46	60.36	3365	2699	0.6	13.99	14.1	7.7	46	Normal	139	Hypokalemia	3.6	7	Unknown	Unknown	14.3868
67412	92	1	18879.8	77	Male	White	Some_college_or_above	Married	1.1	Former_smoking	Yes	Unknown	Yes	Never_drinking	Unknown	Yes	Yes	Yes	Yes	No	Yes	Yes	39.2	75.2065	33.2	33.2039	10.7	2.4	7	195	1633	72.2	177.84	73.34	3699	2477	4.2	11.73	14.5	7.2	58.2	Normal	138	Hypokalemia	3.7	4	Unknown	Unknown	17.6852
67413	101	2	36087.9	80	Male	White	High_school_graduate_or_below	Married	1.62	Former_smoking	Yes	Unknown	Yes	Never_drinking	Unknown	Yes	Yes	Yes	No	Yes	Yes	No	24.2	32.4981	17.93	17.931	7.5	1.4	5.2	141	2224	106.7	255.13	86.26	2889	2565	30.5	16.2	12.2	7	186	Normal	138	Normal	4.4	5	Unknown	Unknown	19.1906
67418	95	1	39416.9	80	Female	White	High_school_graduate_or_below	No_married	0.87	Never_smoking	No	Never_drinking	No	Never_drinking	>=450	Yes	Yes	No	No	No	No	No	25.5	44.9669	33.74	33.7374	5.9	1.3	4.1	217	1232	34.75	158.81	53.05	2499	2103	24.7	23.34	12.2	5.2	103	Normal	138	Normal	4.1	3	Unknown	Unknown	11.2825
67433	98	2	13736.5	65	Male	Others	Some_college_or_above	No_married	0.48	Former_smoking	Yes	Low_drinking	Yes	Never_drinking	<450	Yes	Yes	No	No	No	No	No	47	103.415	40.15	40.1515	9.1	2	6.3	297	2975	117.62	305.71	153.41	3511	3645	0.3	20.83	13.5	4.6	41.8	Normal	137	Hypokalemia	4	5	Unknown	Unknown	15.8145
67435	93	1	12967.5	80	Male	Others	Some_college_or_above	Married	0.82	Never_smoking	No	Never_drinking	No	Never_drinking	>=450	Yes	Yes	No	No	No	No	No	16.4	88.1027	95.63	95.625	4.5	1.2	2.8	342	1529	82.9	155.25	64.67	3350	2928	24.4	14.32	12.5	5.1	127	Normal	137	Hypokalemia	3.9	6	Unknown	Unknown	21.6874
67436	92	2	19410.2	23	Female	Black	Some_college_or_above	No_married	1.38	Never_smoking	No	Median_drinking	Yes	Light_drinking	>=450	Yes	Yes	No	No	No	No	No	20.3	158.664	171.24	171.242	4.2	1.6	2.1	211	1430	132.45	114.58	40.61	3744	3364	1.4	14.19	13.3	4.3	55	Normal	140	Hypokalemia	3.6	6	Unknown	Unknown	37.049
67438	92	2	7268.81	61	Male	Black	High_school_graduate_or_below	Married	1.32	Never_smoking	No	Median_drinking	Yes	Never_drinking	>=450	Yes	Yes	No	No	No	Yes	No	30.5	116.031	138.79	138.79	6.9	1.5	4.7	188	2975	98.89	295.84	156.38	5292	4204	3.2	15.62	14.3	7.1	55.1	Normal	141	Hypokalemia	3.6	3	Unknown	Unknown	13.2961
67460	103	2	49693.5	80	Female	White	Some_college_or_above	No_married	1.79	Never_smoking	No	Low_drinking	Yes	Never_drinking	Unknown	Yes	Yes	Yes	No	No	No	Yes	19.5	49.4508	44.48	44.484	10.4	1.7	7.8	333	746	14.86	88.16	37.46	1027	1189	10.2	5.71	11.7	5.6	66.8	Normal	140	Normal	4.1	5	Unknown	Unknown	7.96783
67487	101	2	17728	75	Female	Black	High_school_graduate_or_below	No_married	0.92	Never_smoking	No	Low_drinking	Yes	Never_drinking	Unknown	Yes	Yes	Yes	Yes	Yes	Yes	No	26.7	73.3154	151.7	151.698	3.6	1.3	1.9	154	1366	33.36	201.94	50.44	1933	1510	1.1	10.18	13.8	7.4	44.6	Normal	142	Hypokalemia	3.5	6	Unknown	Unknown	9.76867
67489	92	1	25084.3	80	Female	Black	Some_college_or_above	No_married	3.97	Never_smoking	No	Never_drinking	No	Never_drinking	<450	Yes	Yes	Yes	No	No	No	No	24.1	21.0646	454.55	454.545	9.5	0.3	9.2	276	1264	51.3	185.97	36.04	2431	2345	253.6	78.83	12.9	4.9	126	Normal	138	Normal	4.2	5	Unknown	Unknown	16.2342
67509	95	1	70856.7	79	Male	White	Some_college_or_above	No_married	3.67	Former_smoking	Yes	Low_drinking	Yes	Never_drinking	>=450	Yes	Yes	No	Yes	Yes	No	Yes	25.8	55.0115	16.35	16.3462	6.6	1.3	3.9	233	2073	95.24	169.81	113.59	2758	3120	60.6	10.66	12.4	6.9	91.6	Normal	139	Normal	4.3	8	Unknown	Unknown	18.3772
67520	98	1	11855.5	79	Male	White	High_school_graduate_or_below	Married	1.19	Former_smoking	Yes	Unknown	Yes	Never_drinking	<450	Yes	Yes	Yes	Yes	Yes	Yes	No	48.9	77.4064	204.14	204.142	9.3	0.9	7.8	204	887	29.79	166.28	16.59	651	2580	7.9	15.52	14.7	7.3	32.6	Normal	138	Hypokalemia	3.6	6	Unknown	Unknown	13.434
67521	101	1	86779.3	76	Female	White	High_school_graduate_or_below	No_married	1.48	Former_smoking	Yes	Never_drinking	No	Never_drinking	>=450	Yes	No	No	No	No	No	Yes	43.4	47.6911	6.64	6.64286	5.7	1.8	3	144	2114	48.16	255.84	103.08	2573	2501	79.9	11.06	14.1	5.8	102	Normal	140	Normal	4.2	3	Unknown	Unknown	9.11258
67532	101	1	94489.5	71	Female	White	High_school_graduate_or_below	Married	1.65	Continuous_smoking	Yes	Low_drinking	Yes	Never_drinking	Unknown	Yes	Yes	No	No	No	Yes	Yes	21.4	50.5783	21.78	21.7808	6.3	1.8	3.6	208	907	27.53	122.42	35.39	961	1336	28.6	29.67	14.6	6.6	103	Normal	139	Hypokalemia	3.6	4	Unknown	Unknown	12.1411
67555	95	1	32871.5	56	Female	White	High_school_graduate_or_below	Married	1.22	Never_smoking	No	Never_drinking	No	Never_drinking	<450	Yes	Yes	Yes	Yes	No	Yes	Yes	40.4	55.316	9.23	9.23077	8.8	1.8	6	217	3201	112.64	412.27	131.47	8262	7471	1.4	29.57	13.3	9.9	46.8	Normal	136	Normal	4.3	7	Unknown	Unknown	14.0756
67563	92	1	39416.9	80	Female	White	High_school_graduate_or_below	No_married	0.64	Never_smoking	No	Never_drinking	No	Never_drinking	Unknown	Yes	Yes	No	No	No	Yes	No	25.539	76.6432	108.57	108.571	4.6	1	3.1	138	1519	57.56	204.38	52.29	3019	1358	13.5	9.59	12.8	4.9	71.1	Normal	139	Hypokalemia	3.5	2	Unknown	Unknown	15.1573
67567	91	3	9727.19	69	Male	Black	Some_college_or_above	No_married	3.53	Former_smoking	Yes	Unknown	Yes	Never_drinking	Unknown	Yes	Yes	Yes	No	No	Yes	Yes	23.6	34.8879	5.13	5.12821	5.1	0.8	3.7	175	1861	94.83	210.95	73.11	3652	2486	26.3	11.01	9.8	9.9	115	Normal	139	Hypokalemia	3.4	6	Unknown	Unknown	20.3826
67573	98	2	28273.5	80	Female	Others	High_school_graduate_or_below	Married	1.15	Former_smoking	Yes	Unknown	Yes	Never_drinking	Unknown	Yes	Yes	Yes	Yes	No	No	Yes	26.9378	49.8646	292.05	292.051	7.7	1.2	5.8	202	1373	37.77	203.85	47.02	2068	2167	5.5	15.13	10.5	5.9	31.7	Normal	136	Normal	4.2	2	Unknown	Unknown	11.0036
67589	100	2	8684.17	79	Male	Black	High_school_graduate_or_below	Married	2.11	Former_smoking	Yes	Median_drinking	Yes	Never_drinking	<450	Yes	Yes	Yes	No	No	Yes	No	32.2	29.5051	3.86	3.85542	5.3	1.9	2.7	170	1923	61.77	283.33	62.98	3435	2805	20.7	12.48	11.3	7.9	104	Normal	140	Normal	4.6	5	Unknown	Unknown	12.8487
67625	95	2	29419	80	Female	White	High_school_graduate_or_below	No_married	0.88	Never_smoking	No	Unknown	Yes	Never_drinking	Unknown	Yes	Yes	Yes	Yes	No	No	No	28.243	29.4788	50.65	50.6452	6.3	1.9	2.8	206	987	19.97	146.74	38.39	1360	1271	2.6	12.85	13.1	7.2	91.4	Normal	143	Hypokalemia	3.8	6	Unknown	Unknown	8.09321
67629	97	1	19635.3	70	Female	Others	Some_college_or_above	No_married	2.56116	Never_smoking	No	Never_drinking	No	Never_drinking	<450	No	Yes	No	No	No	No	No	23.7	72.9388	37.78	37.7778	6.3	2.2	3.5	238	1614	113.35	211.5	34.31	3895	2741	31.5	10.84	14.8	7.6	62.5	Normal	138	Hypokalemia	4	10	Unknown	Unknown	28.0917
67652	92	1	118203	46	Male	White	High_school_graduate_or_below	No_married	1.51	Continuous_smoking	Yes	High_drinking	Yes	Excessive_drinking	>=450	Yes	Yes	Yes	Yes	No	Yes	Yes	26.9	90.647	681.12	681.119	6.8	2	4.1	245	3959	122.12	455.74	151.37	6593	3505	6.5	36.67	16.8	3.5	34.9	Hyponatremia	130	Normal	4.3	6	Unknown	Unknown	12.3385
67661	98	2	15005.8	80	Male	White	High_school_graduate_or_below	Married	1.22	Never_smoking	No	Never_drinking	No	Never_drinking	<450	Yes	Yes	Yes	No	No	No	Yes	26.5	55.498	1.7	1.7033	6.1	1.3	3.4	185	2225	63.71	299.71	87.29	2629	2222	5.7	18.7	16.1	6.9	70.6	Normal	143	Normal	4.5	1	Unknown	Unknown	11.4535
67666	99	1	11253.7	64	Female	Black	High_school_graduate_or_below	No_married	5	Never_smoking	No	Never_drinking	No	Never_drinking	<450	Yes	Yes	Yes	Yes	No	Yes	No	35.4	90.2148	41.22	41.2214	7.1	2.2	4.3	247	1453	54.86	224.94	41.43	2363	2375	2.6	10.18	13.4	4	54	Normal	140	Hypokalemia	3.6	8	Unknown	Unknown	15.1025
67700	90	1	10581.8	69	Male	Others	Some_college_or_above	Married	0.78	Continuous_smoking	Yes	Median_drinking	Yes	Never_drinking	>=450	Yes	No	Yes	Yes	Yes	No	Yes	24.3	48.6648	176.47	176.471	7.3	1.3	5.4	154	2427	111.92	273.68	104.92	2785	3836	0.6	17.56	13.6	8.8	73.8	Hyponatremia	133	Normal	4.2	11	Unknown	Unknown	18.4458
67713	101	1	169284	62	Male	White	Some_college_or_above	Married	4.63	Never_smoking	No	Low_drinking	Yes	Never_drinking	<450	Yes	Yes	Yes	Yes	Yes	No	No	30.6	58.756	5.98	5.97561	12	2.1	8.7	216	1864	76.6	206.26	81.52	4358	2803	3.7	15.13	14.7	5.1	77.4	Normal	136	Normal	4.1	4	Unknown	Unknown	16.4378
67808	98	1	45600.1	80	Female	White	High_school_graduate_or_below	No_married	2.62	Continuous_smoking	Yes	Never_drinking	No	Never_drinking	Unknown	Yes	No	Yes	No	Yes	No	No	29.7	95.2913	394.74	394.737	9	2	6.2	247	1595	54.4	231.97	53.17	2740	1836	53	9.18	14.1	3.6	101	Normal	139	Hypokalemia	3.4	5	Unknown	Unknown	13.6426
67813	99	2	8628.63	67	Male	Black	Some_college_or_above	No_married	5	Continuous_smoking	Yes	Never_drinking	No	Never_drinking	>=450	Yes	Yes	No	Yes	No	Yes	Yes	37.7	52.1037	17.25	17.2524	5.9	1.7	3.6	185	1158	38.2	197.19	31.22	1844	2345	54.5	12.9	14.5	7.5	102	Normal	139	Normal	4.2	5	Unknown	Unknown	13.1952
67819	94	2	46390.6	79	Female	Others	Some_college_or_above	No_married	1.16	Former_smoking	Yes	Never_drinking	No	Never_drinking	>=450	Yes	No	No	No	No	No	No	25.6	47.8144	23.94	23.9394	6.6	2.3	3.5	212	1669	83.64	219.3	54.24	3505	3396	23.6	32.16	13	6.6	87.2	Normal	136	Hypokalemia	4	6	Unknown	Unknown	20.0455
67820	95	2	19040	47	Female	Black	Some_college_or_above	No_married	1.74	Never_smoking	No	Low_drinking	Yes	Never_drinking	>=450	Yes	No	Yes	No	No	Yes	No	29.4	105.309	73.25	73.2484	4.7	1.5	2.7	261	2082	79.29	218.12	100.28	3706	1703	0.6	13.29	11.7	4.2	73.8	Normal	142	Hypokalemia	3.4	3	Unknown	Unknown	15.2334
67842	102	2	17686.6	63	Female	Black	High_school_graduate_or_below	No_married	0.16	Never_smoking	No	Unknown	Yes	Never_drinking	Unknown	Yes	Yes	Yes	Yes	No	No	No	19.9	47.8365	11.43	11.4286	6.4	1.2	4.6	214	1414	63.78	127.04	72.8	2540	1236	11	28.32	9.6	6	75.3	Hyponatremia	133	Normal	4.7	6	Unknown	Unknown	18.0424
67844	91	3	114467	23	Male	White	Some_college_or_above	Married	1.5	Never_smoking	No	Unknown	Yes	Never_drinking	>=450	No	Yes	No	No	No	No	No	48.7	115.984	64.04	64.0449	7.3	1.3	5.2	306	4036	164.09	495.82	157.34	8586	3729	7	30.12	15.9	6.4	65.8	Normal	138	Normal	4.4	4	Unknown	Unknown	16.2626
67850	99	1	10440.7	64	Female	Black	Some_college_or_above	No_married	5	Former_smoking	Yes	Unknown	Yes	Never_drinking	Unknown	Yes	Yes	No	Yes	No	Yes	Yes	31.8	103.332	43.8	43.8	4.6	2	2.2	216	1352	73.47	144.6	56.65	3315	2905	2	8.22	14.3	4.1	36.5	Normal	138	Hypokalemia	3.5	12	Unknown	Unknown	21.7367
67872	90	1	23572.9	78	Female	Others	High_school_graduate_or_below	Married	0.94	Never_smoking	No	Never_drinking	No	Never_drinking	Unknown	Yes	Yes	Yes	Yes	No	No	Yes	28	95.0223	31.67	31.6667	6.6	3.1	2.8	198	850	33.52	125.09	24.7	1874	1402	2.8	16.7	11.9	3.7	119	Normal	141	Hypokalemia	4	7	Unknown	Unknown	15.7741
67887	92	1	17909.1	67	Female	Others	Some_college_or_above	Married	5	Never_smoking	No	Never_drinking	No	Never_drinking	>=450	Yes	Yes	No	No	No	Yes	No	23	101.554	32.8	32.8	5.4	1.9	2.7	241	2591	182.29	239.34	100.85	7071	4163	35.2	20.52	13.8	5.8	90.1	Normal	138	Hypokalemia	3.4	6	Unknown	Unknown	28.142
67894	95	2	40864.8	80	Male	Others	High_school_graduate_or_below	Married	1.95	Former_smoking	Yes	Unknown	Yes	Never_drinking	>=450	Yes	Yes	Yes	Yes	No	Yes	No	31.1	58.2857	32.06	32.0611	7.1	1.2	4.4	179	1334	34.28	225.22	35.47	1897	2273	5.2	10.92	13.3	6.8	97	Normal	143	Hypokalemia	3.9	5	Unknown	Unknown	10.2789
67921	102	1	57877.5	80	Female	White	Some_college_or_above	No_married	5	Former_smoking	Yes	Low_drinking	Yes	Never_drinking	Unknown	Yes	Yes	No	No	No	Yes	Yes	21	52.0401	15.26	15.2632	7.8	2.1	4.7	243	1255	60.24	154	46.93	2967.3	2860	27.8	15.63	14.5	6.5	102	Normal	142	Hypokalemia	3.8	6	Unknown	Unknown	19.2
67951	96	1	18174.6	59	Female	Black	High_school_graduate_or_below	Married	1.49408	Never_smoking	No	Never_drinking	No	Never_drinking	<450	Yes	Yes	No	Yes	No	Yes	Yes	38.5	99.1678	33.85	33.8462	6.6	2.3	4	220	870	26.01	134.36	25.61	1338	950	0.2	6.83	11.6	5.1	28.7	Normal	141	Hypokalemia	3.3	7	Unknown	Unknown	11.9586
67952	90	2	12994.3	65	Female	Others	High_school_graduate_or_below	No_married	0.55	Former_smoking	Yes	Unknown	Yes	Light_drinking	>=450	No	Yes	No	No	No	No	No	30.1	96.1326	64.27	64.2727	11.5	2.7	8.2	364	704	14.17	95.63	31.08	1243	1170	1.1	1.63	13.9	8.1	48.1	Normal	141	Hypokalemia	3.8	3	Unknown	Unknown	8.05114
67964	95	1	33684.2	31	Female	White	High_school_graduate_or_below	No_married	0.45	Never_smoking	No	Unknown	Unknown	Never_drinking	Unknown	Yes	Yes	No	No	No	No	Yes	56.8	142.264	180.56	180.556	6.1	1.5	4.1	223	2085	40.25	349.01	63.09	2191	959	1.3	11.56	12.9	7.7	56.6	Normal	138	Hypokalemia	4	3	Unknown	Unknown	7.72182
67970	100	2	51076.6	72	Male	White	Some_college_or_above	Married	3.16884	Former_smoking	Yes	High_drinking	Yes	Never_drinking	>=450	Yes	No	Yes	Yes	Yes	Yes	Yes	32.7	54.7703	57.31	57.3099	8.5	1.6	5.7	204	1432	73.75	190.43	39.55	4154	2486	9.9	22.8	13.4	6.4	101	Normal	141	Hypokalemia	4	1	Unknown	Unknown	20.6006
68005	101	2	26556.7	21	Male	Black	Some_college_or_above	No_married	0.55	Never_smoking	No	Median_drinking	Yes	Excessive_drinking	>=450	Yes	No	No	No	No	No	No	25.4	99.7404	35.74	35.7438	8.9	3	4.5	226	4491	150.92	453.67	138.92	5779	4387	12.8	46.53	15	5.5	59.1	Normal	140	Hypokalemia	3.4	0	Unknown	Unknown	13.442
68012	98	2	13376	70	Female	Black	High_school_graduate_or_below	Married	1.4781	Former_smoking	Yes	Never_drinking	No	Never_drinking	Unknown	Yes	Yes	Yes	Yes	No	Yes	No	34.0023	46.1128	2360.66	2360.66	7.1	1.5	4.9	210	1675	76.16	224.31	53.12	4571.5	2985	22.9	19.85	11.4	9.2	75.2	Normal	140	Hypokalemia	3.9	5	Unknown	Unknown	18.1875
68025	103	1	19088.6	19	Female	Others	Unknown	Unknown	0.93	Unknown	Unknown	Low_drinking	Yes	Never_drinking	<450	No	No	No	No	Unknown	No	No	20.6	152.711	110	110	8.1	2.8	4.4	215	1150	69.62	168.08	25.1	2706	2145	2	6.18	12.9	4.3	59.6	Normal	136	Hypokalemia	3.5	5	Unknown	Unknown	24.2157
68028	100	1	16150.1	66	Female	Black	High_school_graduate_or_below	Married	3.97	Never_smoking	No	Never_drinking	No	Never_drinking	<450	Yes	Yes	No	No	No	Yes	Yes	30.5	39.4791	55.77	55.7692	14.4	4.8	7.7	328	1009	37.01	96.81	52.82	2056	992	26.7	49.22	11.7	10.5	134	Normal	141	Normal	4.2	3	Unknown	Unknown	14.672
68034	99	2	11690	68	Female	Black	High_school_graduate_or_below	No_married	1.24416	Never_smoking	No	Never_drinking	No	Never_drinking	<450	Yes	Yes	No	Yes	No	No	No	33.2	53.8464	48.83	48.8298	8.4	2.7	5.2	248	512	22.54	66.64	18.08	987	493	12.6	4.03	12.5	5.4	70.1	Normal	138	Hypokalemia	3.8	8	Unknown	Unknown	17.6094
68035	103	2	57702	78	Female	White	Some_college_or_above	No_married	3.08186	Former_smoking	Yes	Median_drinking	Yes	Light_drinking	Unknown	Yes	No	No	No	No	No	No	30.2	70.5479	41.25	41.25	6.8	1	5	210	2585	119.5	313.84	91.71	5358	4349	8.15	18.97	12.7	5.4	69.2	Normal	139	Normal	4.2	3	Unknown	Unknown	18.4913
68042	98	1	34954.8	23	Male	White	High_school_graduate_or_below	No_married	0.31	Continuous_smoking	Yes	Median_drinking	Yes	Never_drinking	>=450	No	No	No	No	No	No	No	17	108.757	135.42	135.417	14	2	10.3	204	1565	33.45	259.54	46.04	2256	783	5.7	6.87	15.2	6.7	86.1	Normal	137	Hypokalemia	3.7	4	Unknown	Unknown	8.54952
68044	91	2	189225	58	Female	White	Some_college_or_above	No_married	2.31	Continuous_smoking	Yes	High_drinking	Yes	Excessive_drinking	>=450	No	Yes	No	No	No	No	No	25.4	58.1981	2.52	2.51799	7.6	1.4	5.4	281	804	14.4	85.29	13.44	666	1275	0	4.15	13.7	7	121	Normal	138	Hypokalemia	3.8	4	Unknown	Unknown	7.16418
68064	98	2	18910.5	80	Female	Others	High_school_graduate_or_below	No_married	0.82	Never_smoking	No	Never_drinking	No	Never_drinking	Unknown	Yes	Yes	Yes	Yes	No	Yes	No	39.3	59.8543	4.17	4.16667	9.7	1.8	6.9	285	1376	61.64	167.97	54.41	2238	2491	25.8	14.26	12.1	5.7	92.8	Normal	136	Normal	4.7	8	Unknown	Unknown	17.9186
68120	96	2	26374.7	25	Female	Black	Some_college_or_above	No_married	1.01	Never_smoking	No	Unknown	Unknown	Never_drinking	<450	No	No	No	Yes	No	No	No	26.8	125.92	118.21	118.211	5.6	1.9	3.3	329	2574	103.99	314.97	104.66	3924	2714	1.6	10.67	12.5	4.8	22.9	Normal	139	Normal	4.2	3	Unknown	Unknown	16.1601
68139	96	1	19335.4	52	Female	Black	High_school_graduate_or_below	Married	5	Never_smoking	No	Low_drinking	Yes	Light_drinking	Unknown	Yes	Yes	No	No	No	Yes	No	25.8	95.9302	62.53	62.5316	9	1.4	7.1	268	2024	84.9	183.98	98.09	3535	1759	4.2	82.85	11.6	6.7	78.9	Normal	139	Hypokalemia	3.6	7	Unknown	Unknown	16.7787
68145	95	2	9581.85	62	Male	Black	High_school_graduate_or_below	Married	1.65	Never_smoking	No	Never_drinking	No	Never_drinking	<450	Yes	Yes	No	No	No	No	No	42.8	95.8435	33.79	33.7864	6.9	1.6	4.4	227	1906	69.03	242.32	77.13	3310	2232	1.7	11.23	14.3	5.7	42	Normal	141	Normal	4.7	7	Unknown	Unknown	14.4869
68177	100	1	32780.7	62	Male	White	Some_college_or_above	Married	1.19	Continuous_smoking	Yes	High_drinking	Yes	Excessive_drinking	Unknown	Yes	Yes	No	Yes	No	Yes	Yes	26.8	97.2565	114.41	114.407	11	2.1	7.5	241	2698	76.01	255.38	120.62	3909	3457	2.5	18.71	17.8	5	33.9	Hyponatremia	133	Normal	4.1	3	Unknown	Unknown	11.2691
68195	100	1	18319	74	Male	White	High_school_graduate_or_below	Married	1.16	Never_smoking	No	Unknown	Yes	Never_drinking	Unknown	Yes	No	No	No	No	Yes	Yes	28.7196	52.8242	50	50	6.4	1.8	3.6	148	1755	78.46	225.04	62.37	3183	1923	10.7	9.46	13.4	6.2	136	Normal	143	Normal	4.4	5	Unknown	Unknown	17.8826
68199	92	2	29366	30	Female	Others	Some_college_or_above	No_married	4.03	Never_smoking	No	Never_drinking	No	Never_drinking	<450	Yes	No	No	No	No	No	Yes	39.1	35.766	7.05	7.04918	7.6	1.5	5.3	191	1967	80.42	172.65	107.52	3735	2227	10.8	7.63	10.8	6.6	112	Normal	139	Normal	4.9	3	Unknown	Unknown	16.3538
68200	92	1	31636.8	51	Male	Black	Some_college_or_above	No_married	3.97	Continuous_smoking	Yes	Unknown	Yes	Never_drinking	>=450	No	Yes	No	No	No	No	No	22.3	117.498	407.14	407.143	10.1	2.4	6.4	454	4011	152.1	474.91	171.37	8254	4542	26.7	32.03	10	3.4	43.8	Normal	139	Hypokalemia	3.6	4	Unknown	Unknown	15.1683
68203	95	1	73326.1	78	Female	Others	Some_college_or_above	Married	1.12	Never_smoking	No	Never_drinking	No	Never_drinking	Unknown	Yes	Yes	Yes	No	No	Yes	Yes	31.7	58.3674	23.14	23.1429	6	1.7	3.6	246	1877	63.9	311.7	45.94	3358	2351	30.4	27.76	9.1	4.1	90.5	Normal	136	Normal	4.3	6	Unknown	Unknown	13.6175
68207	101	1	22643.7	36	Male	White	High_school_graduate_or_below	No_married	0.66	Continuous_smoking	Yes	Low_drinking	Yes	Never_drinking	>=450	Yes	Yes	No	No	No	No	No	39	134.059	31.6	31.6049	12.6	3.7	7.5	287	2537	130.48	286.06	99.25	6219	3871	14.1	11.99	15	6.5	39.3	Normal	135	Hypokalemia	4	3	Unknown	Unknown	20.5723
68212	97	2	17542.5	80	Female	Black	High_school_graduate_or_below	No_married	1.02	Never_smoking	No	Unknown	Unknown	Never_drinking	Unknown	Yes	Yes	Yes	No	No	Yes	No	24.6	36.5486	3.39	3.38983	8.1	2.9	4.3	280	1119	73.87	134.68	31.47	3236	2296	13.4	26.24	11.3	7.5	43.7	Normal	139	Normal	4.9	4	Unknown	Unknown	26.4057
68222	98	2	38746	36	Male	Others	High_school_graduate_or_below	Married	2.87	Never_smoking	No	High_drinking	Yes	Excessive_drinking	>=450	Yes	Yes	No	No	No	No	No	40	108.257	132.11	132.11	7.5	2.1	4.6	282	2371	80.18	168.31	81.92	3654	2392	1.2	10.03	14.9	7.6	19.3	Normal	137	Normal	4.1	2	Unknown	Unknown	13.5268
68234	100	1	13050.9	68	Male	Others	Some_college_or_above	No_married	2.02	Former_smoking	Yes	Median_drinking	Yes	Excessive_drinking	<450	Yes	Yes	Yes	No	No	No	Yes	24.6	37.3005	905.66	905.66	9.1	1.8	6.7	198	1662	88.75	143.63	56.88	3262	2267	152.2	9.42	14.5	7.6	207	Normal	139	Hypokalemia	3.7	5	Unknown	Unknown	21.3598
68261	97	2	15192.2	80	Female	Black	High_school_graduate_or_below	No_married	5	Never_smoking	No	Never_drinking	No	Never_drinking	<450	Yes	Yes	No	No	No	No	No	25.9	61.3848	39.13	39.1304	5.9	1.8	3.7	214	1230	40.33	162.56	51.44	1940	2154	41.4	13.37	12.5	3	149	Normal	137	Hypokalemia	3.9	6	Unknown	Unknown	13.1154
68276	91	2	36294.2	80	Female	White	Some_college_or_above	No_married	1.26	Never_smoking	No	Low_drinking	Yes	Never_drinking	Unknown	Yes	Yes	No	No	No	No	No	32.1	85.2993	51.28	51.2821	8.6	1.2	6.6	196	2251	84.34	337.11	65.87	2776	3525	26.4	16.4	13.3	5.5	91.5	Normal	138	Normal	4.6	7	Unknown	Unknown	14.9871
68291	93	2	7006.09	69	Male	Others	High_school_graduate_or_below	Married	0.99	Former_smoking	Yes	Unknown	Yes	Never_drinking	Unknown	Yes	Yes	Yes	No	Yes	Yes	No	31.5	88.4773	126.37	126.374	7.8	2.1	4.6	170	2253	72.44	312.81	81.18	4150	2177	4.5	13.32	16.8	6.3	72.6	Normal	141	Hypokalemia	3.2	4	Unknown	Unknown	12.8611
68296	98	2	48577.3	69	Female	White	High_school_graduate_or_below	Married	0.68	Never_smoking	No	Never_drinking	No	Never_drinking	Unknown	Yes	Yes	Yes	Yes	No	No	Yes	36.4	68.0599	83.83	83.8318	9	3.1	4.9	185	1237	53.19	205.49	23.26	1898	2358	4.6	17.64	12.6	5.3	78.4	Normal	137	Normal	4.2	4	Unknown	Unknown	17.1997
68311	91	2	18055	33	Female	Others	High_school_graduate_or_below	Married	4.63	Never_smoking	No	Never_drinking	No	Never_drinking	Unknown	No	Yes	No	No	No	No	No	23.4	143.29	62.86	62.8571	10.8	1.8	7.5	165	3411	196.31	470.82	78.52	17070	4284	17.6	53.7	13.6	4.5	79.7	Normal	137	Hypokalemia	3.7	4	Unknown	Unknown	23.0208
68327	100	2	28034.9	80	Male	White	Some_college_or_above	Married	2.01	Never_smoking	No	Never_drinking	No	Never_drinking	>=450	Yes	Yes	Yes	No	Yes	No	No	25.3	52.5609	70.16	70.1639	5.7	1.1	3.8	187	2433	41.51	329.56	113.33	3112	2097	1.3	11.82	11.2	5.9	46.3	Normal	141	Hypokalemia	3.9	6	Unknown	Unknown	6.8245
68356	97	2	15846.6	73	Female	Black	Some_college_or_above	No_married	3.49	Continuous_smoking	Yes	High_drinking	Yes	Never_drinking	Unknown	Yes	Yes	Yes	No	Yes	Yes	No	27.8	121.119	39.32	39.3243	6.6	2.1	3.8	316	1450	46.83	191.66	56	2331	1811	12.9	23.62	15.4	6.4	80.8	Normal	142	Hypokalemia	3.5	5	Unknown	Unknown	12.9186
68365	94	2	22468.6	64	Male	White	Some_college_or_above	No_married	2.66	Former_smoking	Yes	High_drinking	Yes	Light_drinking	>=450	Yes	Yes	No	No	No	No	No	27	90.7784	583.97	583.969	9.1	1.5	6.9	281	3432	156.84	408.83	113.32	5193	7265	2.1	12.38	16.5	6.5	84.4	Normal	137	Hypokalemia	4	3	Unknown	Unknown	18.2797
68367	96	1	10681.3	78	Male	Black	High_school_graduate_or_below	Married	3.14	Continuous_smoking	Yes	Median_drinking	Yes	Never_drinking	<450	Yes	Yes	No	Yes	No	Yes	No	31.7	65.2323	100.63	100.63	7.1	2.8	3.6	170	1550	62.58	207.6	53.73	2739	1833	16.7	39.15	14.8	6.9	61.3	Normal	142	Hypokalemia	3.6	11	Unknown	Unknown	16.1497
68377	93	1	8877.41	74	Male	White	Some_college_or_above	No_married	0.93	Continuous_smoking	Yes	Low_drinking	Yes	Never_drinking	<450	Yes	Yes	No	Yes	No	No	Yes	23.6	66.3378	30.52	30.5238	8.5	2.4	5	248	1997	60.03	217.69	102.63	2571	3888	54.8	139.7	11.4	5.9	56.8	Normal	139	Hyperkalemia	5	5	Unknown	Unknown	12.024
68380	100	1	17855.1	43	Female	Others	Some_college_or_above	Married	5	Never_smoking	No	Never_drinking	No	Never_drinking	<450	No	Yes	No	No	No	No	No	27.4	125.036	310	310	8.9	1.7	6.4	291	3342	101.99	571.02	74.58	4337	3926	3.1	21.86	12	3.7	32.1	Normal	139	Hypokalemia	4	11	Unknown	Unknown	12.2071
68428	95	2	24866.4	44	Female	White	High_school_graduate_or_below	No_married	0.63	Never_smoking	No	Never_drinking	No	Never_drinking	<450	Yes	No	No	No	No	No	No	41.1	119.362	52.63	52.6316	4.3	1.1	2.7	211	667	30.5	72.34	28.27	1521	471	0.8	3.2	6.1	5	32.6	Normal	139	Hypokalemia	3.7	3	Unknown	Unknown	18.2909
68429	91	2	152849	27	Male	White	Some_college_or_above	No_married	5	Former_smoking	Yes	Median_drinking	Yes	Never_drinking	<450	Yes	Yes	No	No	No	No	No	31	114.032	32.72	32.716	5.1	1.6	3	177	1490	64.3	224	38.55	2437	2047	0.6	5.8	14.6	6.9	69	Normal	142	Normal	4.4	3	Unknown	Unknown	17.2617
68432	90	3	12827.2	80	Male	Others	High_school_graduate_or_below	Married	0.78	Former_smoking	Yes	Unknown	Yes	Never_drinking	>=450	Yes	Yes	No	Yes	No	No	No	23.3	34.9839	321.74	321.739	7.4	1.7	4	211	1371	47.94	230.73	29.87	2547	1474	2.8	75.04	12.2	5.9	48.9	Normal	139	Hypokalemia	4	3	Unknown	Unknown	13.9869
68434	101	1	12469	67	Female	Black	High_school_graduate_or_below	No_married	1.12	Never_smoking	No	Never_drinking	No	Never_drinking	Unknown	Yes	Yes	No	No	No	No	Yes	40	102.53	42.37	42.3729	6.4	2.9	2.8	175	1880	58.51	220.66	84.81	2499	1337	25.5	10.41	13.7	6	73.1	Normal	138	Hypokalemia	3.6	5	Unknown	Unknown	12.4489
68464	101	1	41959.5	61	Female	White	Some_college_or_above	Married	1.24	Former_smoking	Yes	Unknown	Yes	Never_drinking	>=450	Yes	Yes	No	Yes	No	No	No	29.5	75.1485	55.06	55.0649	7.3	2.2	4.5	235	1801	83.78	227.61	61.9	2611	1751	25.9	60.86	15	7	77.5	Normal	139	Normal	4.1	8	Unknown	Unknown	18.6074
68465	92	2	14234.7	80	Female	Others	High_school_graduate_or_below	No_married	0.89	Never_smoking	No	Never_drinking	No	Never_drinking	<450	Yes	Yes	No	Yes	Yes	Yes	Yes	27	52.0401	1.89	1.89474	6.4	3	2.9	225	1274	73.27	180.53	28.51	5166	2144	2.8	9.29	12.7	8.2	69.9	Normal	142	Hypokalemia	3.6	8	Unknown	Unknown	23.0047
68467	100	1	144765	47	Female	White	Some_college_or_above	Married	5	Never_smoking	No	Median_drinking	Yes	Light_drinking	>=450	Yes	Yes	No	No	No	No	Yes	22.8	113.374	293.75	293.75	4.3	1	3	76	914	47.74	115.03	22.38	2844	1706	27.1	24	13.3	4.3	28.3	Hyponatremia	131	Hypokalemia	3.5	3	Unknown	Unknown	20.8928
68484	99	1	10859	47	Male	Others	Some_college_or_above	No_married	1.84	Former_smoking	Yes	Unknown	Unknown	Never_drinking	>=450	Yes	Yes	No	No	No	No	No	26.4	105.838	124.6	124.603	7.3	3.2	3.3	274	1668	103.65	280.92	17.55	2755	5451	3.5	13.37	15.9	6.5	59.5	Normal	138	Hypokalemia	3.5	5	Unknown	Unknown	24.8561
68488	95	2	16282.9	58	Female	Black	Some_college_or_above	No_married	1.61	Continuous_smoking	Yes	Median_drinking	Yes	Excessive_drinking	<450	Yes	Yes	No	No	Yes	No	No	29.4	94.0984	75.85	75.8491	6.6	1.3	4.7	208	2182	56.08	173.14	88.88	3818	2499	28.1	32.2	14.6	7.8	29.4	Normal	138	Hypokalemia	3.5	3	Unknown	Unknown	10.2805
68491	91	3	42165.8	80	Male	White	High_school_graduate_or_below	Married	2.45	Never_smoking	No	Median_drinking	Yes	Light_drinking	Unknown	Yes	Yes	Yes	No	Yes	No	Yes	29.2	57.3263	6.61	6.60633	7.8	2.4	4.6	202	2168	52.08	261.84	88.17	3215	3069	16.8	11.97	12.2	5.9	92.8	Hyponatremia	134	Hypokalemia	4	3	Unknown	Unknown	9.60886
68495	96	2	28985.2	78	Female	White	High_school_graduate_or_below	No_married	0.87	Never_smoking	No	Never_drinking	No	Never_drinking	Unknown	Yes	Yes	Yes	Yes	Yes	No	Yes	33.3	58.9341	28.74	28.7368	6.8	1.1	4.9	259	1586	49.03	225.89	61.32	5675	2716	28.9	15.6	12.4	7.4	111	Normal	139	Hypokalemia	3.5	9	Unknown	Unknown	12.3657
68496	95	2	17721.6	56	Male	Black	High_school_graduate_or_below	No_married	0.75	Former_smoking	Yes	Unknown	Unknown	Never_drinking	Unknown	Yes	Yes	No	No	No	No	Yes	33.2	95.0274	94.32	94.3182	7.6	2.5	4.1	237	3806	153.34	472.83	154.75	5647	3625	1.8	20.51	15.6	2.8	80.3	Normal	137	Hypokalemia	4	7	Unknown	Unknown	16.1156
68497	100	2	59797.3	34	Female	White	Some_college_or_above	No_married	2.2	Former_smoking	Yes	Median_drinking	Yes	Excessive_drinking	>=450	No	Yes	No	No	No	No	No	26.4	99.5498	676.67	676.667	10.7	1.6	8.7	221	2796	95	279.75	76.76	3641	3478	3.3	18.79	13.2	4.3	84.8	Normal	138	Normal	4.2	4	Unknown	Unknown	13.5908
68498	90	3	10157.6	63	Female	Black	Some_college_or_above	No_married	5	Never_smoking	No	Never_drinking	No	Never_drinking	Unknown	Yes	No	No	No	No	No	No	23.8	18.0507	13333.3	13333.3	5.1	1.2	3	168	2046	113.55	181.99	96.78	3626	1963	13.2	17.55	10.6	2.2	29.2	Normal	141	Normal	4.3	4	Unknown	Unknown	22.1994
68506	101	1	32533.2	77	Female	White	Some_college_or_above	Married	1.22	Former_smoking	Yes	Unknown	Yes	Never_drinking	Unknown	Yes	Yes	No	No	No	Yes	Yes	36.9	28.3949	2.07	2.06897	7.1	1.9	4.4	177	1058	34.19	126	48.16	2273	1376	2.6	12	14.9	9.9	33	Normal	137	Normal	4.5	3	Unknown	Unknown	12.9263
68518	90	2	21153.6	25	Female	Black	Some_college_or_above	No_married	3.31	Never_smoking	No	Low_drinking	Yes	Never_drinking	<450	No	Yes	No	No	No	No	No	22.8	143.463	48.56	48.5591	7.3	2.1	4.2	292	1847	28.13	314.9	56.45	1473	2086	1.8	6.24	11.1	4.3	44.5	Normal	141	Hypokalemia	4	5	Unknown	Unknown	6.09204
68538	93	2	9657.57	72	Male	Black	High_school_graduate_or_below	Married	1.91902	Never_smoking	No	Never_drinking	No	Never_drinking	>=450	Yes	Yes	Yes	No	Yes	Yes	No	28	35.463	4.47	4.46512	6.9	2	3.8	236	1458	41.45	227.32	42.8	2983	1331	78.6	7.7	11.6	2.9	122	Normal	141	Normal	4.2	3	Unknown	Unknown	11.3717
68551	99	2	12394.7	80	Female	Black	High_school_graduate_or_below	No_married	1.61	Never_smoking	No	Never_drinking	No	Never_drinking	Unknown	Yes	Yes	Yes	Yes	No	Yes	No	42.2	16.1353	5928	5928	6.9	1.1	5.1	213	1602	92.89	224.59	36.33	4062	2580	29.98	25.17	10.3	8.1	64.3	Normal	141	Normal	4.8	6	Unknown	Unknown	23.1935
68553	98	1	131591	61	Female	White	High_school_graduate_or_below	No_married	1.11	Continuous_smoking	Yes	Unknown	Yes	Never_drinking	Unknown	Yes	Yes	Yes	No	No	Yes	Yes	35.2	104.292	31.09	31.087	7.1	2.5	3.9	237	996	37.89	168.73	20.85	1804	1945	0.5	3.99	14.9	5.2	63.2	Normal	141	Hypokalemia	3.8	8	Unknown	Unknown	15.2169
68569	92	1	20728	56	Female	Black	Some_college_or_above	No_married	0.18	Never_smoking	No	Unknown	Yes	Never_drinking	Unknown	Yes	Yes	Yes	Yes	No	Yes	Yes	37.6	100.054	31.01	31.0092	10.6	3.1	7.1	212	2223	85.5	206.88	124.25	4809	1584	2.1	15.96	11.9	6	16.8	Normal	140	Hypokalemia	3.3	3	Unknown	Unknown	15.3846
68595	95	1	37617	50	Female	White	High_school_graduate_or_below	No_married	1.56	Never_smoking	No	Never_drinking	No	Never_drinking	<450	Yes	Yes	No	No	No	No	No	38.5	132.185	56.96	56.9565	6.9	1.7	4.6	244	3120	106.26	298.05	167.73	4055	1470	1.3	19.02	13.9	4.2	45.5	Normal	139	Hypokalemia	3.9	1	Unknown	Unknown	13.6231
68623	93	1	11667.9	28	Male	Others	Some_college_or_above	Married	5	Continuous_smoking	Yes	Median_drinking	Yes	Excessive_drinking	>=450	Yes	Yes	No	No	No	No	No	24.5	110.755	50.09	50.0926	5.5	1.5	3.1	257	2581	66.48	431.18	27.61	3715	2076	6.7	20.87	16.8	9.1	36.3	Normal	137	Hypokalemia	3.8	4	Unknown	Unknown	10.303
68633	95	1	46544.5	38	Female	Others	High_school_graduate_or_below	Married	2.46	Never_smoking	No	Median_drinking	Yes	Never_drinking	Unknown	No	No	No	No	No	No	No	22.9	102.945	39.01	39.011	5.4	2.2	2.3	216	2079	69.95	243.81	94.3	3537	2361	8.5	11.19	12.5	3.7	65.7	Normal	141	Hypokalemia	3.9	1	Unknown	Unknown	13.4584
68637	94	1	28146.1	33	Female	White	Some_college_or_above	No_married	1.21	Continuous_smoking	Yes	Unknown	Yes	Never_drinking	Unknown	Yes	Yes	No	No	No	No	No	44.6	132.568	103.6	103.597	10.4	2.4	6.7	213	2234	125.85	221.15	95.99	2770	4038	37.2	7.7	13.6	4.9	52.4	Normal	139	Hypokalemia	3.8	5	Unknown	Unknown	22.5336
68639	94	2	134790	19	Female	White	Unknown	Unknown	3.82	Unknown	Unknown	Median_drinking	Yes	Never_drinking	>=450	No	No	No	No	Unknown	No	No	23.8	102.054	60.56	60.5556	6.3	1.8	3.7	265	1325	61.55	193.03	34.62	3106	2260	31.9	23.49	13.5	4.1	125	Normal	141	Hypokalemia	4	4	Unknown	Unknown	18.5811
68640	90	3	12980.4	28	Female	Others	Some_college_or_above	No_married	3.7	Never_smoking	No	Never_drinking	No	Never_drinking	<450	No	No	No	No	No	No	No	19.6	126.473	37.89	37.8947	5.6	1.8	3.2	183	1701	101.75	188.46	62.79	4356	3371	14.3	15.37	12.5	3.7	47.3	Normal	140	Hypokalemia	3.8	11	Unknown	Unknown	23.9271
68645	93	2	50226.1	75	Female	White	Some_college_or_above	No_married	2.51	Never_smoking	No	Never_drinking	No	Never_drinking	<450	Yes	Yes	Yes	Yes	Yes	No	No	25.4	34.51	175.83	175.833	6.9	2.1	3.5	203	521	30.34	59.11	18.6	1514	618	21.6	2.94	11.6	7.7	155	Normal	136	Normal	4.1	3	Unknown	Unknown	23.2937
68651	93	1	88079	32	Female	White	Some_college_or_above	No_married	5	Never_smoking	No	Median_drinking	Yes	Light_drinking	>=450	No	Yes	No	No	No	No	No	27.9	128.511	46.03	46.0317	5.6	1.7	3.4	277	1387	57.63	196.71	31.83	2437	2630	91.8	16.37	13.2	6.2	85.9	Normal	141	Hypokalemia	3.9	9	Unknown	Unknown	16.62
68662	101	1	16518.4	37	Female	Others	Some_college_or_above	Married	1.81	Never_smoking	No	Never_drinking	No	Never_drinking	Unknown	No	No	No	No	No	No	No	28.8	155.856	58.08	58.0769	10.4	2.1	7.2	242	1209	61.35	188.56	22.47	2765	1641	10.6	96.22	11.8	3.8	81.6	Normal	135	Hypokalemia	3.6	9	Unknown	Unknown	20.2978
68676	97	2	19514.4	51	Female	Black	High_school_graduate_or_below	No_married	0.81	Never_smoking	No	Never_drinking	No	Never_drinking	>=450	No	Yes	No	Yes	No	No	No	35	154.719	76.4	76.4	6.9	1.9	4.4	507	1467	56.03	125.12	82.81	1970	1600	8.2	6.48	12.4	5	27.6	Normal	138	Normal	4.2	1	Unknown	Unknown	15.2774
68678	90	2	27368.4	43	Male	Others	High_school_graduate_or_below	Married	1.4427	Never_smoking	No	Median_drinking	Yes	Excessive_drinking	<450	Yes	Yes	No	No	No	No	Yes	27.3	82.4773	47.48	47.482	7.7	1.8	5.2	241	1659	39.04	243.94	29.43	3604	2099	0.4	8.99	14.1	6.1	49.8	Normal	138	Hypokalemia	3.6	5	Unknown	Unknown	9.4129
68682	101	2	105956	79	Female	White	High_school_graduate_or_below	Married	1.63	Never_smoking	No	Never_drinking	No	Never_drinking	Unknown	Yes	Yes	Yes	Yes	Yes	Yes	No	25.4	24.2033	339.61	339.61	7.4	1.7	4.9	144	635	36.72	86.86	15.74	1047	1413	16.6	4.43	12.4	11	126	Normal	139	Hypokalemia	3.6	4	Unknown	Unknown	23.1307
68687	102	1	40051.7	45	Female	Others	Some_college_or_above	Married	3.74	Never_smoking	No	Low_drinking	Yes	Never_drinking	<450	Yes	Yes	No	No	No	No	No	39.9	124.038	42.14	42.1429	8	2.4	4.8	366	1166	40.18	160.65	41.2	2934	1236	5.6	7.25	13.5	3.9	34.9	Normal	138	Hypokalemia	3.8	3	Unknown	Unknown	13.7839
68696	93	2	36467.9	44	Male	Others	Some_college_or_above	No_married	0.58	Never_smoking	No	Median_drinking	Yes	Excessive_drinking	<450	Yes	Yes	Yes	Yes	No	No	Yes	30.1	92.8756	73.37	73.3696	7.9	1.9	4.7	263	2149	94.91	126.04	94.5	2385	2243	13.1	5.84	18.5	5.8	97.5	Normal	139	Hypokalemia	4	0	Unknown	Unknown	17.6659
68699	100	1	14246.4	18	Female	Black	Unknown	Unknown	2.59	Unknown	Unknown	Never_drinking	No	Never_drinking	>=450	Yes	Yes	No	Yes	Unknown	No	No	24.5	170.72	38.63	38.6266	5.5	2.2	2.9	233	3698	139.15	478.71	142.62	6326	4433	7.1	29.23	13.5	3.9	52.3	Normal	140	Hypokalemia	3.3	7	Unknown	Unknown	15.0514
68703	103	1	9415.96	63	Male	Others	Some_college_or_above	No_married	5	Continuous_smoking	Yes	High_drinking	Yes	Light_drinking	<450	Yes	Yes	Yes	No	No	No	No	28.2	91.8487	38.35	38.3529	7.8	2.3	4.4	203	1763	104.44	111.58	89.43	3451	3080	27	8.75	16	4.1	31.2	Normal	139	Hypokalemia	3.6	9	Unknown	Unknown	23.696
68708	103	2	7279.12	61	Female	Others	High_school_graduate_or_below	No_married	0.65	Never_smoking	No	Low_drinking	Yes	Never_drinking	Unknown	Yes	Yes	Yes	No	Unknown	No	No	38.8	100.305	198.18	198.182	7.9	3	4	181	1056	42.79	152.77	31.14	2469	1449	0.4	10.02	13.6	4.8	78.4	Normal	141	Hypokalemia	3.8	7	Unknown	Unknown	16.2083
68730	98	1	9783.74	80	Male	White	Some_college_or_above	No_married	1.07	Continuous_smoking	Yes	Low_drinking	Yes	Never_drinking	<450	Yes	No	No	No	No	Yes	Yes	22.4	84.369	44.87	44.8684	7.2	1.3	5.3	162	1572	47.23	189.45	69.93	1806	1099	16.8	9.1	13.5	4.7	87.5	Normal	137	Hypokalemia	3.9	6	Unknown	Unknown	12.0178
68741	98	2	38928.9	31	Female	Others	High_school_graduate_or_below	No_married	1.63	Never_smoking	No	Unknown	Unknown	Never_drinking	>=450	No	No	No	No	No	No	No	33.5	131.477	53.94	53.9432	10	2.6	6.5	361	1572	64.43	168.41	72.36	1806	1130	10.3	26.18	13.3	5.3	37.8	Normal	136	Hypokalemia	3.5	3	Unknown	Unknown	16.3944
68780	100	1	17822.9	78	Male	Others	Some_college_or_above	Married	4.63	Former_smoking	Yes	Unknown	Yes	Never_drinking	>=450	Yes	No	No	No	No	No	No	27.5	77.1078	34.84	34.8387	7	2.2	3.9	239	1819	42.13	288.55	59.01	1762	2243	5.4	28.8	15.4	4.7	64.3	Normal	140	Normal	4.5	5	Unknown	Unknown	9.26443
68793	102	1	72711.2	73	Male	White	Some_college_or_above	Married	2.86	Former_smoking	Yes	High_drinking	Yes	Excessive_drinking	>=450	Yes	Yes	Yes	No	Yes	Yes	No	28.5	56.4919	15.25	15.249	10.2	2	7.1	304	4230	118.12	415.56	154.69	4037	3654	6.5	20.69	16.2	7.8	104	Normal	140	Hypokalemia	3.6	5	Unknown	Unknown	11.1697
68794	101	1	92194.7	74	Male	White	Some_college_or_above	Married	4.96	Former_smoking	Yes	Never_drinking	No	Never_drinking	<450	Yes	Yes	Yes	No	No	No	No	39.4	77.6231	51.14	51.1382	7	2.3	4	203	1859	73.33	262.67	61.61	2814	3323	53.7	28.96	15.4	6.1	59	Normal	141	Hypokalemia	3.8	8	Unknown	Unknown	15.7784
68799	91	1	48519	70	Male	White	High_school_graduate_or_below	No_married	2.03186	Former_smoking	Yes	Median_drinking	Yes	Never_drinking	>=450	Yes	Yes	Yes	No	No	Yes	Yes	27.2	86.2316	46.5	46.5	8	1.3	5.8	274	1961	65.82	301.05	60.87	3725	3519	141.33	16.98	15	8.6	120	Normal	139	Normal	4.7	9	Unknown	Unknown	13.4258
68823	95	2	8206.6	64	Male	Black	High_school_graduate_or_below	Married	2.31	Never_smoking	No	Low_drinking	Yes	Never_drinking	Unknown	Yes	Yes	Yes	Yes	No	Yes	Yes	41.5	64.271	66.67	66.6667	7.1	2.1	4.3	206	1781	58.47	139.79	110.39	4059	2173	14.5	14.09	11.6	7.2	20.5	Normal	139	Hypokalemia	3.8	3	Unknown	Unknown	13.1319
68824	90	2	20613	80	Female	Others	High_school_graduate_or_below	Married	2.24	Never_smoking	No	Median_drinking	Yes	Never_drinking	Unknown	Yes	Yes	Yes	No	No	No	No	23.3	42.0976	74.51	74.5089	5.5	1.2	3.5	271	1755	88.2	190.44	70.48	2339	2250	9.5	11.67	12.1	5.4	75.1	Normal	141	Hypokalemia	3.9	5	Unknown	Unknown	20.1026
68839	92	1	47615.3	80	Male	White	Some_college_or_above	Married	3.67	Never_smoking	No	Median_drinking	Yes	Light_drinking	>=450	No	Yes	Yes	No	No	No	No	28.4	49.5587	9.48	9.48148	6.3	1.3	4.2	142	1636	79.18	142.98	71.73	3202	3375	3.2	16.21	15.5	5.8	52.9	Normal	142	Normal	4.2	6	Unknown	Unknown	19.3594
68868	95	2	52669.8	80	Female	White	Some_college_or_above	Married	4.3	Former_smoking	Yes	Median_drinking	Yes	Excessive_drinking	<450	No	Yes	No	No	Yes	No	No	16.9	89.9167	93.57	93.5714	8.4	2.6	4.9	246	1847	42.25	291.17	45.66	2103	3167	46.4	10.89	14.3	5.2	101	Normal	141	Hypokalemia	4	9	Unknown	Unknown	9.14997
68882	103	1	16926.6	48	Female	Black	Some_college_or_above	Married	1.95	Never_smoking	No	Unknown	Yes	Never_drinking	>=450	No	Yes	No	No	No	No	No	53.5	122.06	37.5	37.5	4.7	2.5	1.7	204	1664	104.86	189.37	55.6	2582	2275	27.4	17.07	14.1	7	15.2	Normal	139	Hypokalemia	3.8	9	Unknown	Unknown	25.2067
68892	96	1	9201.49	75	Male	White	High_school_graduate_or_below	Married	3.04	Never_smoking	No	High_drinking	Yes	Never_drinking	Unknown	Yes	Yes	Yes	No	No	Yes	Yes	40.9	53.2312	3.67	3.66667	5.5	1.5	3.1	198	2478	60.99	340.73	108.3	3717	2636	7.6	24.16	14.2	5.5	74.7	Normal	140	Normal	4.4	6	Unknown	Unknown	9.84504
68902	99	2	12927.8	78	Female	Black	Some_college_or_above	No_married	2.51754	Never_smoking	No	Never_drinking	No	Never_drinking	>=450	Yes	Yes	Yes	Yes	No	No	No	26.7	45.0041	54.49	54.4944	5.6	1.6	3.3	247	2039	56.69	288.13	80.69	2733	2386	45.6	19.46	11.8	5.9	97	Normal	140	Hypokalemia	3.5	8	Unknown	Unknown	11.1211
68922	101	1	91644.3	74	Female	White	High_school_graduate_or_below	Married	4.96	Never_smoking	No	Never_drinking	No	Never_drinking	Unknown	Yes	Yes	Yes	No	No	Yes	No	35.1	45.1921	27	27	6	1.7	3.1	253	1711	55.39	304.61	34.56	1730	2726	57.7	15.9	13.1	8.6	130	Normal	138	Hypokalemia	4	4	Unknown	Unknown	12.9492
68925	91	1	8892.3	80	Male	White	High_school_graduate_or_below	No_married	0.98	Former_smoking	Yes	Unknown	Yes	Never_drinking	Unknown	Yes	Yes	Yes	Yes	No	No	No	22.8	83.102	152.29	152.294	9.1	1.7	6.4	270	1895	77.93	223.65	80.1	3117.5	3271	4.1	20.35	14.9	3.8	31.6	Normal	136	Normal	4.2	1	Unknown	Unknown	16.4496
68929	91	2	25913.3	19	Female	Others	Unknown	Unknown	0.43	Unknown	Unknown	Never_drinking	No	Never_drinking	Unknown	No	No	No	No	Unknown	No	No	23.7	117.644	31.85	31.8519	6.9	2.1	4	174	1507	51.52	214.59	48.08	2922	1773	5.1	12.69	11.6	3.4	54	Normal	138	Hypokalemia	3.6	5	Unknown	Unknown	13.6749
68953	101	1	27697.2	32	Female	White	High_school_graduate_or_below	No_married	0.78	Former_smoking	Yes	Unknown	Yes	Never_drinking	>=450	No	Yes	No	No	No	No	No	31.5	122.969	81.59	81.5929	7.6	3.5	3.1	217	2113	62.99	319.49	74.55	2476	2514	25.9	32.96	12.5	5.4	87.8	Normal	138	Hypokalemia	3.9	7	Unknown	Unknown	11.9243
68992	99	2	17053.4	53	Female	Black	Some_college_or_above	Married	0.44	Continuous_smoking	Yes	Median_drinking	Yes	Excessive_drinking	<450	Yes	Yes	Yes	Yes	No	Yes	No	33.2	68.1518	90.47	90.4706	11.3	5.2	4.6	369	3432	128.91	234.58	200.82	5724	3181	2.8	16.97	14.1	10.2	21	Normal	138	Normal	4.1	5	Unknown	Unknown	15.0245
69001	96	1	6274.87	68	Male	Black	High_school_graduate_or_below	Married	1.57	Continuous_smoking	Yes	High_drinking	Yes	Excessive_drinking	Unknown	Yes	Yes	No	No	No	No	No	20.7	111.092	43.49	43.4884	13.4	3.3	8.9	262	2057	96.76	165.45	67.26	2686	2491	18.2	13.48	15.8	4.9	80.8	Normal	135	Hypokalemia	3.8	3	Unknown	Unknown	18.8158
69007	93	2	26078.9	55	Male	Others	High_school_graduate_or_below	No_married	0.43	Continuous_smoking	Yes	Unknown	Yes	Never_drinking	Unknown	Yes	Yes	No	Yes	No	No	No	48.4	100.566	352.94	352.941	7.4	1.5	4.9	223	1521	51.54	187.02	65.02	4229	1840	0.6	11.09	16.4	6.4	55.3	Normal	140	Normal	4.3	6	Unknown	Unknown	13.5542
69014	91	1	64726.7	78	Male	White	Some_college_or_above	Married	4.3	Former_smoking	Yes	Low_drinking	Yes	Never_drinking	<450	Yes	Yes	Yes	Yes	No	Yes	No	36.2	59.1104	20.75	20.75	8.1	2	5.4	131	896	89.27	61.11	31.98	2771	1301	0.3	4.76	14.7	8.1	58.6	Normal	138	Hypokalemia	3.9	6	Unknown	Unknown	39.8527
69102	90	2	6537.98	61	Female	Others	High_school_graduate_or_below	Married	0.89	Never_smoking	No	Unknown	Yes	Never_drinking	>=450	Yes	Yes	Yes	Yes	No	Yes	No	26.3	104.292	935.34	935.345	9.8	2.2	6.3	278	975	42.82	127.91	32.39	1712	1592	8.5	14.69	12.5	5.1	87.2	Normal	139	Hypokalemia	3.5	4	Unknown	Unknown	17.5672
69140	92	1	53799.5	80	Male	White	High_school_graduate_or_below	Married	2.64	Former_smoking	Yes	Unknown	Yes	Never_drinking	Unknown	Yes	Yes	Yes	No	No	No	No	28.7	66.6318	158.33	158.333	6.5	2	3.9	174	1228	63.03	209.35	20.02	2394	2497	35.3	28.16	16	4.6	98.2	Normal	140	Hypokalemia	3.6	5	Unknown	Unknown	20.5309
69141	96	1	8999.29	80	Male	Black	High_school_graduate_or_below	Married	1.82	Former_smoking	Yes	Unknown	Yes	Never_drinking	<450	Yes	Yes	No	Yes	No	Yes	Yes	28.3	65.3648	99.15	99.1453	4.3	2.1	1.5	179	2369	119.84	198.93	121.5	4378	2818	5.1	17.47	11.4	5.2	82.8	Normal	142	Normal	4.3	3	Unknown	Unknown	20.2347
69142	99	1	39676.3	72	Male	White	Some_college_or_above	No_married	5	Former_smoking	Yes	Median_drinking	Yes	Light_drinking	Unknown	Yes	No	Yes	Yes	No	Yes	Yes	39.3	57.7841	457.32	457.325	9.8	3.2	5.5	301	2195	150.5	208.81	73.53	3275	2542	16.2	38.97	11.6	4.9	56	Normal	142	Hypokalemia	3.8	6	Unknown	Unknown	27.426
69158	91	1	33772.9	44	Male	White	High_school_graduate_or_below	Married	0.2	Continuous_smoking	Yes	Median_drinking	Yes	Never_drinking	>=450	No	No	Yes	No	No	No	No	21.4	108.645	33.33	33.3333	10	3.1	6	174	3481	208.81	331.99	146.62	5968	5500	2.3	23.38	15.4	4.7	78.3	Normal	143	Hypokalemia	3.5	4	Unknown	Unknown	23.9943
69162	100	2	12463.6	72	Male	Others	Some_college_or_above	No_married	0	Former_smoking	Yes	Unknown	Yes	Never_drinking	<450	Yes	Yes	Yes	No	No	Yes	Yes	34	53.9653	18.75	18.75	6.8	1.3	4.5	143	2228	131.08	277.02	71.36	3962	3638	33.8	10.9	13.1	9.1	30.7	Normal	140	Normal	4.3	6	Unknown	Unknown	23.5332
69168	97	1	9243.37	75	Male	Black	High_school_graduate_or_below	No_married	5	Never_smoking	No	Median_drinking	Yes	Light_drinking	Unknown	Yes	Yes	Yes	No	No	No	No	22	37.932	65.56	65.5602	8.3	1.8	5.6	215	1052	45.07	90.14	41.82	2051	1700	0.4	3.84	13	8.6	40.7	Normal	139	Hypokalemia	3.9	7	Unknown	Unknown	17.1369
[truncated: 2,389 more rows]
[truncated: 9 more columns]
